# Supplementary material for: The Identification of Boll Weevil, Anthonomus grandis grandis (Coleoptera: Curculionidae), Genes Involved in Pheromone Production and Pheromone Biosynthesis
Source: Insects. 2021 Oct 1;12(10):893. doi: 10.3390/insects12100893 (PMC8540235; doi:10.3390/insects12100893)
Supplement: Supplementary file 1 [file insects-12-00893-s001.zip]

Archive with 1 entries (1 files):
- insects-1384836-supplementary.xlsx
