# Supplementary material for: The Identification of Boll Weevil, Anthonomus grandis grandis (Coleoptera: Curculionidae), Genes Involved in Pheromone Production and Pheromone Biosynthesis
Source: Insects. 2021 Oct 1;12(10):893. doi: 10.3390/insects12100893 (PMC8540235; doi:10.3390/insects12100893)
Supplement: Supplementary file 1 [file insects-12-00893-s001.zip › insects-1384836-supplementary.xlsx]

## Sheet: complete list of DEGs
Tags	Name	Sequence description	FC	logFC	logCPM	P-Value	FDR
[UP]	TRINITY_DN62502_c0_g2	transmembrane protease serine 9-like	27.1751	4.76422	3.2485	1.16903e-53	7.27904e-50
[UP]	TRINITY_DN35065_c0_g1	cathepsin L1-like	14.4169	3.84969	5.86041	3.42243e-51	1.73143e-47
[UP]	TRINITY_DN1190_c0_g1	PREDICTED: uncharacterized protein LOC109538156	26.3846	4.72162	5.79984	1.26197e-46	5.37634e-43
[UP]	TRINITY_DN4819_c0_g1	protein spaetzle 3	25.7845	4.68843	5.10832	3.30199e-45	1.11366e-41
[UP]	TRINITY_DN24894_c0_g1	facilitated trehalose transporter Tret1-like	23.1663	4.53396	4.30108	8.05302e-43	2.41427e-39
[UP]	TRINITY_DN9450_c0_g1	---NA---	63.4171	5.9868	8.72072	8.60462e-43	2.4875e-39
[UP]	TRINITY_DN2409_c1_g1	carboxypeptidase B-like	12.7361	3.67085	5.73428	9.29113e-41	2.279e-37
[UP]	TRINITY_DN5598_c0_g1	sodium- and chloride-dependent glycine transporter 1-like	10.1545	3.34404	4.13882	2.37292e-40	5.64928e-37
[UP]	TRINITY_DN3567_c0_g1	DNA/RNA non-specific nuclease 1	13.5371	3.75884	5.59973	3.13399e-39	6.34203e-36
[UP]	TRINITY_DN26886_c0_g1	---NA---	31.8254	4.99211	2.29086	6.67303e-39	1.31743e-35
[UP]	TRINITY_DN774_c0_g1	---NA---	20.7524	4.3752	5.13689	5.14153e-38	9.67863e-35
[UP]	TRINITY_DN11108_c0_g1	hydroxymethylglutaryl-CoA synthase 1	23.0845	4.52885	8.87821	1.44998e-37	2.66747e-34
[UP]	TRINITY_DN5581_c0_g1	PREDICTED: uncharacterized protein LOC109539090, partial	11.9056	3.57357	6.89231	2.2291e-37	4.00965e-34
[UP]	TRINITY_DN34092_c0_g1	glycoside hydrolase family 45 protein	31.4188	4.97356	7.43317	2.60837e-36	4.30887e-33
[UP]	TRINITY_DN4352_c0_g1	ATP-citrate synthase isoform X1	6.65547	2.73454	10.0642	1.89493e-35	3.0677e-32
[UP]	TRINITY_DN4691_c0_g1	---NA---	170.257	7.41157	3.22806	2.75678e-35	4.29131e-32
[UP]	TRINITY_DN5051_c0_g1	venom serine carboxypeptidase-like	26.913	4.75023	3.60916	2.86652e-31	3.46314e-28
[UP]	TRINITY_DN26946_c0_g1	Protein ALP1-like	24.6811	4.62534	8.9788	3.04977e-31	3.63034e-28
[UP]	TRINITY_DN2100_c1_g1	PREDICTED: uncharacterized protein LOC109543682	288.759	8.17372	10.8251	1.25058e-29	1.33196e-26
[UP]	TRINITY_DN4411_c0_g1	Protein shuttle craft-like Protein	5.38263	2.42831	6.06923	3.5993e-29	3.64182e-26
[UP]	TRINITY_DN873_c0_g1	3-hydroxy-3-methylglutaryl-coenzyme A reductase-like isoform X1	16.5661	4.05016	8.69182	9.18269e-29	9.17646e-26
[UP]	TRINITY_DN19906_c0_g1	beta-1,4-N-acetylgalactosaminyltransferase bre-4-like	10.1677	3.34592	3.5931	3.6372e-28	3.38406e-25
[UP]	TRINITY_DN139315_c0_g1	probable multidrug resistance-associated protein lethal(2)03659	7.48652	2.9043	3.26998	2.19861e-27	1.93442e-24
[UP]	TRINITY_DN74470_c1_g1	---NA---	414.748	8.69609	6.07121	4.46425e-27	3.72535e-24
[UP]	TRINITY_DN6894_c0_g2	putative odorant-binding protein 18	32.2285	5.01026	7.48277	7.21952e-27	5.9631e-24
[UP]	TRINITY_DN3184_c0_g1	hypothetical protein GWI33_020679	15.9902	3.99912	3.04011	1.69715e-26	1.36718e-23
[UP]	TRINITY_DN58_c6_g1	fatty acid synthase	4.91807	2.29809	8.81338	2.19572e-26	1.74247e-23
[UP]	TRINITY_DN5986_c0_g1	glycerol-3-phosphate phosphatase-like	7.50212	2.9073	3.6409	3.67869e-26	2.89099e-23
[UP]	TRINITY_DN13263_c0_g2	trypsin-like serine protease	15.3811	3.94309	3.50286	4.08886e-26	3.18243e-23
[UP]	TRINITY_DN16985_c1_g1	---NA---	122.865	6.94093	3.07843	1.17444e-25	9.05381e-23
[UP]	TRINITY_DN72610_c0_g1	regucalcin-like isoform X1	5.28305	2.40137	5.34708	1.4491e-25	1.10658e-22
[UP]	TRINITY_DN16985_c0_g1	---NA---	212.259	7.72968	7.01588	5.69977e-25	4.0119e-22
[UP]	TRINITY_DN5306_c0_g2	---NA---	29.9152	4.90281	0.994635	6.22653e-25	4.30775e-22
[UP]	TRINITY_DN4002_c0_g1	venom acid phosphatase Acph-1-like	16.6143	4.05435	8.9674	1.50243e-24	9.82224e-22
[UP]	TRINITY_DN4779_c0_g1	uncharacterized protein LOC115887747	4.58365	2.1965	5.63538	2.14612e-24	1.38974e-21
[UP]	TRINITY_DN62516_c1_g1	---NA---	252.87	7.98225	3.4176	2.63664e-24	1.6805e-21
[UP]	TRINITY_DN3396_c0_g1	alkaline phosphatase-like isoform X2	4.31316	2.10875	5.55126	3.23676e-24	2.04687e-21
[UP]	TRINITY_DN2248_c0_g1	fumarylacetoacetate hydrolase domain-containing protein 2-like	6.70839	2.74597	3.30424	4.2282e-24	2.6327e-21
[UP]	TRINITY_DN12230_c0_g2	hypothetical protein GWI33_017374	8.56263	3.09805	5.52668	7.9044e-24	4.88414e-21
[UP]	TRINITY_DN7942_c0_g1	probable cytochrome P450 28a5	11.8869	3.57131	1.94873	8.03452e-24	4.92692e-21
[UP]	TRINITY_DN18009_c0_g1	facilitated trehalose transporter Tret1-like	5.57574	2.47916	4.01959	8.3679e-24	5.09278e-21
[UP]	TRINITY_DN3027_c0_g3	graves disease carrier protein homolog	4.2217	2.07782	6.86947	8.43813e-24	5.0972e-21
[UP]	TRINITY_DN1009_c1_g1	prostatic acid phosphatase-like isoform X1	6.00293	2.58567	4.1982	1.16335e-23	6.97538e-21
[UP]	TRINITY_DN2662_c0_g1	DNA/RNA non-specific nuclease 3	11.9005	3.57295	1.91542	1.74068e-23	1.03602e-20
[UP]	TRINITY_DN409_c0_g1	sulfhydryl oxidase 2	4.03988	2.01431	8.36662	1.7995e-23	1.05551e-20
[UP]	TRINITY_DN9282_c0_g1	EcKinase domain containing protein	4.81065	2.26623	4.87639	1.79783e-23	1.05551e-20
[UP]	TRINITY_DN153189_c0_g1	---NA---	32.2668	5.01198	7.26884	2.45692e-23	1.40924e-20
[UP]	TRINITY_DN14778_c0_g1	phosphoglycolate phosphatase 2-like	6.47975	2.69594	4.07596	1.88271e-22	1.0297e-19
[UP]	TRINITY_DN4893_c0_g1	venom serine protease-like	10.4864	3.39045	5.4585	2.69704e-22	1.44577e-19
[UP]	TRINITY_DN9114_c0_g1	beta carbonic anhydrase 1	7.80534	2.96446	3.11931	2.80925e-22	1.49602e-19
[UP]	TRINITY_DN5083_c0_g1	lysosomal Pro-X carboxypeptidase	4.08292	2.0296	5.76608	3.26857e-22	1.72924e-19
[UP]	TRINITY_DN22009_c0_g1	C-type lectin BpLec-like	4.76452	2.25233	4.77064	4.2148e-22	2.21537e-19
[UP]	TRINITY_DN11822_c0_g1	acyl-CoA Delta(11) desaturase	15.5906	3.96261	11.9781	7.35242e-22	3.69653e-19
[UP]	TRINITY_DN9182_c0_g1	---NA---	216.736	7.7598	7.25028	1.00842e-21	4.97725e-19
[UP]	TRINITY_DN4843_c0_g1	retinol-binding protein pinta-like	4.83742	2.27424	4.49844	1.45173e-21	7.07895e-19
[UP]	TRINITY_DN5213_c0_g1	uncharacterized protein LOC115875639	21.1359	4.40163	4.68894	1.91526e-21	9.22801e-19
[UP]	TRINITY_DN17125_c0_g1	facilitated trehalose transporter Tret1-like	21.7319	4.44174	8.9546	2.04253e-21	9.78297e-19
[UP]	TRINITY_DN7538_c0_g1	---NA---	10.6888	3.41803	4.57003	2.33325e-21	1.11097e-18
[UP]	TRINITY_DN2639_c3_g1	15-hydroxyprostaglandin dehydrogenase [NAD(+)]-like	37.7453	5.23823	2.62376	3.56345e-21	1.6673e-18
[UP]	TRINITY_DN5235_c0_g1	DEAD-box ATP-dependent RNA helicase 28-like	4.79337	2.26104	9.26004	7.4773e-21	3.43892e-18
[UP]	TRINITY_DN60337_c0_g1	PREDICTED: uncharacterized protein LOC109543682	58.495	5.87024	7.0861	9.42407e-21	4.30978e-18
[UP]	TRINITY_DN8580_c4_g1	cytochrome b	4.46307	2.15804	4.78337	1.29013e-20	5.86685e-18
[UP]	TRINITY_DN18726_c1_g1	UNKNOWN	9.62308	3.2665	10.2616	1.32885e-20	6.00915e-18
[UP]	TRINITY_DN20692_c0_g2	transmembrane protease serine 9-like	4.02048	2.00737	5.97962	1.69804e-20	7.46999e-18
[UP]	TRINITY_DN8587_c0_g1	2-hydroxyacylsphingosine 1-beta-galactosyltransferase-like	4.54965	2.18576	4.31302	2.12808e-20	9.31121e-18
[UP]	TRINITY_DN6561_c0_g1	endoplasmin	3.5834	1.84133	8.75396	3.06579e-20	1.32706e-17
[UP]	TRINITY_DN13768_c0_g3	acyl-CoA Delta(11) desaturase-like	13.3507	3.73884	5.11602	4.20048e-20	1.79898e-17
[UP]	TRINITY_DN36413_c0_g3	alpha-l1 nicotinic acetyl choline receptor	9.60104	3.26319	8.88756	5.27643e-20	2.2479e-17
[UP]	TRINITY_DN45545_c1_g1	hypothetical transcript	10.0456	3.3285	9.15687	5.61328e-20	2.37888e-17
[UP]	TRINITY_DN31781_c0_g1	sodium/nucleoside cotransporter 1-like	4.08014	2.02862	4.6201	6.20374e-20	2.60187e-17
[UP]	TRINITY_DN3257_c0_g1	calreticulin	3.51593	1.8139	9.25686	8.40322e-20	3.50618e-17
[UP]	TRINITY_DN2748_c0_g1	chitooligosaccharidolytic beta-N-acetylglucosaminidase	4.2994	2.10413	4.63231	1.16732e-19	4.79637e-17
[UP]	TRINITY_DN382_c0_g1	transforming growth factor-beta-induced protein ig-h3	3.56507	1.83393	8.22189	1.22108e-19	4.99194e-17
[UP]	TRINITY_DN6020_c0_g1	alpha amylase	11.8848	3.57105	8.32448	1.2803e-19	5.20775e-17
[UP]	TRINITY_DN4482_c0_g1	PREDICTED: uncharacterized protein LOC109536471	3.71791	1.89449	6.00607	1.87237e-19	7.50291e-17
[UP]	TRINITY_DN9093_c0_g1	cathepsin L-like proteinase	205.297	7.68157	6.57871	1.88295e-19	7.50815e-17
[UP]	TRINITY_DN26803_c0_g1	hypothetical protein CPB97_002506, partial	9.04652	3.17736	8.25705	2.02042e-19	7.9777e-17
[UP]	TRINITY_DN18726_c0_g2	Regulator of rDNA transcription protein 15	9.10386	3.18648	10.2515	2.20821e-19	8.67687e-17
[UP]	TRINITY_DN5875_c1_g1	Collagen alpha-1(IV) chain	11.0798	3.46987	7.51461	2.51478e-19	9.78649e-17
[UP]	TRINITY_DN92317_c0_g1	unnamed protein product	9.77623	3.28928	8.67266	3.96528e-19	1.49986e-16
[UP]	TRINITY_DN144865_c1_g1	predicted protein	12.0512	3.5911	6.64985	4.88087e-19	1.79583e-16
[UP]	TRINITY_DN915_c0_g2	UDP-glucuronosyltransferase 2B10-like isoform X3	5.52168	2.46511	4.62863	7.19132e-19	2.62208e-16
[UP]	TRINITY_DN16106_c0_g2	multidrug resistance-associated protein 4-like	3.59867	1.84746	6.02248	1.01308e-18	3.66089e-16
[UP]	TRINITY_DN29507_c0_g2	NADP-dependent malic enzyme-like isoform X4	8.17057	3.03044	8.41674	1.10021e-18	3.95806e-16
[UP]	TRINITY_DN5129_c0_g1	---NA---	7.54688	2.91588	6.77878	1.15567e-18	4.13921e-16
[UP]	TRINITY_DN30082_c0_g1	putative odorant-binding protein 14	3.78183	1.91908	6.75226	1.48343e-18	5.26649e-16
[UP]	TRINITY_DN5085_c0_g1	muscle-specific protein 20	5.99754	2.58437	5.21966	1.61989e-18	5.70096e-16
[UP]	TRINITY_DN429_c0_g1	Protein TAR1	8.74858	3.12905	14.0663	2.04516e-18	7.10495e-16
[UP]	TRINITY_DN6278_c0_g1	cathepsin L1-like	12.6355	3.65941	5.15476	2.49308e-18	8.62402e-16
[UP]	TRINITY_DN26155_c0_g1	heat shock 70 kDa protein cognate 3	4.35737	2.12346	9.55623	2.8267e-18	9.73647e-16
[UP]	TRINITY_DN8192_c0_g1	transcription factor SFP1-like isoform X1	6.95937	2.79896	2.56382	4.41259e-18	1.50074e-15
[UP]	TRINITY_DN2615_c3_g1	hypothetical protein GWI33_012443	9.95449	3.31535	4.63768	4.69315e-18	1.58948e-15
[UP]	TRINITY_DN8422_c0_g1	lysozyme-like	5.50119	2.45975	3.8814	1.02182e-17	3.3898e-15
[UP]	TRINITY_DN151932_c0_g1	indole-3-acetaldehyde oxidase-like	10.7227	3.42259	3.04239	1.74982e-17	5.68832e-15
[UP]	TRINITY_DN4401_c0_g1	caspase-3 isoform X1	6.33403	2.66312	3.17216	1.85939e-17	6.02032e-15
[UP]	TRINITY_DN6793_c0_g1	protein charybde-like	3.47944	1.79886	4.66494	2.59921e-17	8.34893e-15
[UP]	TRINITY_DN14666_c3_g1	hypothetical transcript	9.58403	3.26063	9.1582	3.03888e-17	9.70561e-15
[UP]	TRINITY_DN3240_c0_g1	trypsin alpha-3-like	6.60169	2.72284	7.97578	3.04556e-17	9.70561e-15
[UP]	TRINITY_DN14829_c1_g1	chymotrypsin-like proteinase 6D precursor	3.93245	1.97543	9.0744	4.73231e-17	1.49632e-14
[UP]	TRINITY_DN14666_c0_g1	transmembrane protein, putative	10.1256	3.33994	10.1465	5.18244e-17	1.63227e-14
[UP]	TRINITY_DN3692_c0_g1	cytochrome P450-like protein	7.08446	2.82466	6.71464	5.82776e-17	1.80739e-14
[UP]	TRINITY_DN429_c45_g1	predicted protein	11.3667	3.50674	5.04197	6.07794e-17	1.87778e-14
[UP]	TRINITY_DN5306_c0_g1	uncharacterized protein LOC116165583	39.2039	5.29292	7.621	1.06153e-16	3.25477e-14
[UP]	TRINITY_DN53775_c0_g2	hypothetical protein GWI33_007308	7.19757	2.84751	2.03767	1.10119e-16	3.36362e-14
[UP]	TRINITY_DN9581_c0_g1	pancreatic triacylglycerol lipase-like	13.1258	3.71434	7.48198	1.11481e-16	3.39241e-14
[UP]	TRINITY_DN1283_c1_g1	esterase FE4-like	7.38648	2.88489	6.9394	1.40861e-16	4.25447e-14
[UP]	TRINITY_DN14840_c1_g1	putative ankyrin repeat protein RF_0381	54.2438	5.76139	-0.57616	1.46661e-16	4.41318e-14
[UP]	TRINITY_DN10846_c1_g1	venom acid phosphatase Acph-1-like	5.67317	2.50416	10.7514	1.70847e-16	5.10302e-14
[UP]	TRINITY_DN4872_c0_g1	---NA---	6.18168	2.628	1.99626	2.9205e-16	8.65934e-14
[UP]	TRINITY_DN518_c0_g1	argininosuccinate synthase	4.40162	2.13804	3.35872	3.37919e-16	9.98278e-14
[UP]	TRINITY_DN3354_c0_g1	seminal fluid protein	3.72333	1.89659	5.62652	3.54295e-16	1.03907e-13
[UP]	TRINITY_DN4373_c0_g1	PREDICTED: uncharacterized protein LOC109543174 isoform X1	5.30755	2.40805	2.85968	4.96791e-16	1.42598e-13
[UP]	TRINITY_DN6224_c0_g1	PREDICTED: uncharacterized protein LOC109542509	7.87193	2.97672	6.00585	5.6667e-16	1.62082e-13
[UP]	TRINITY_DN108_c2_g1	protein disulfide-isomerase	2.94725	1.55937	10.0595	6.58273e-16	1.86961e-13
[UP]	TRINITY_DN11143_c1_g1	---NA---	6.82311	2.77043	4.11267	1.00219e-15	2.81675e-13
[UP]	TRINITY_DN40278_c0_g1	---NA---	5.14253	2.36248	6.75996	1.04904e-15	2.93821e-13
[UP]	TRINITY_DN4118_c1_g1	ankyrin repeat domain-containing protein	3.93331	1.97574	4.13279	1.34898e-15	3.73949e-13
[UP]	TRINITY_DN3578_c0_g1	dystroglycan isoform X2	3.62748	1.85897	5.52664	1.39891e-15	3.86466e-13
[UP]	TRINITY_DN67513_c0_g1	CHK1 checkpoint-like protein	10.2179	3.35303	9.02464	1.65082e-15	4.54508e-13
[UP]	TRINITY_DN5993_c0_g1	enoyl-coa hydratase, mitochondrial	3.03483	1.60162	7.83944	2.04304e-15	5.5309e-13
[UP]	TRINITY_DN6237_c0_g1	hypothetical protein D910_08240	7.987	2.99765	1.54073	2.22956e-15	6.01571e-13
[UP]	TRINITY_DN1455_c0_g1	cathepsin B	2.96946	1.5702	8.92848	2.43127e-15	6.51653e-13
[UP]	TRINITY_DN9167_c0_g1	PREDICTED: uncharacterized protein LOC105453629	5.40496	2.43429	5.43716	2.44568e-15	6.53353e-13
[UP]	TRINITY_DN15954_c6_g1	CHK1 checkpoint-like protein	9.21039	3.20326	11.216	2.78315e-15	7.41061e-13
[UP]	TRINITY_DN7501_c0_g1	mucin-17-like isoform X5	3.07528	1.62072	8.85976	2.80699e-15	7.44957e-13
[UP]	TRINITY_DN884_c4_g1	Ac1147-like protein	9.74622	3.28484	10.4877	3.05546e-15	8.05617e-13
[UP]	TRINITY_DN1847_c0_g1	glutathione S-transferase-like	5.30342	2.40692	7.21172	3.29403e-15	8.65698e-13
[UP]	TRINITY_DN4999_c0_g1	isocitrate dehydrogenase [NADP] cytoplasmic	3.17151	1.66517	8.23045	4.21545e-15	1.09717e-12
[UP]	TRINITY_DN2060_c0_g1	extracellular serine/threonine protein CG31145	3.06807	1.61733	6.19906	4.41258e-15	1.1448e-12
[UP]	TRINITY_DN2906_c0_g1	sphingomyelin phosphodiesterase-like	4.99127	2.31941	6.03406	4.72233e-15	1.21735e-12
[UP]	TRINITY_DN2586_c1_g1	retinal dehydrogenase 1	2.93623	1.55397	8.32587	4.97738e-15	1.27903e-12
[UP]	TRINITY_DN5867_c0_g1	proton-coupled folate transporter isoform X2	3.67561	1.87798	3.89367	5.24515e-15	1.34357e-12
[UP]	TRINITY_DN339_c0_g1	probable medium-chain specific acyl-CoA dehydrogenase, mitochondrial	3.94682	1.98069	8.04767	5.71383e-15	1.45901e-12
[UP]	TRINITY_DN34699_c1_g8	trypsin alpha-3-like	3.83303	1.93848	9.41755	6.99389e-15	1.75814e-12
[UP]	TRINITY_DN104267_c0_g1	uncharacterized protein LOC111255160, partial	10.1492	3.34329	10.0477	7.3961e-15	1.85349e-12
[UP]	TRINITY_DN8576_c0_g1	putative lysozyme-like protein	9.39079	3.23125	10.0779	7.99196e-15	1.99049e-12
[UP]	TRINITY_DN34876_c0_g1	myrosinase 1-like	7.94516	2.99008	9.43087	8.26799e-15	2.05292e-12
[UP]	TRINITY_DN9293_c0_g1	general odorant-binding protein 56d-like	4.76517	2.25253	3.80633	8.72162e-15	2.15893e-12
[UP]	TRINITY_DN45545_c0_g1	Regulator of rDNA transcription protein 15	7.696	2.94411	4.99794	9.7853e-15	2.40751e-12
[UP]	TRINITY_DN33959_c0_g1	serine protease easter	50.5859	5.66066	-0.664323	1.37811e-14	3.32988e-12
[UP]	TRINITY_DN2295_c0_g3	polygalacturonase-like	17.9604	4.16674	10.9232	1.40077e-14	3.37457e-12
[UP]	TRINITY_DN31983_c1_g1	lectin subunit alpha-like	45.6992	5.5141	6.12943	1.41832e-14	3.4067e-12
[UP]	TRINITY_DN18187_c2_g1	Ac1147-like protein	11.6363	3.54056	5.59901	1.5996e-14	3.80822e-12
[UP]	TRINITY_DN2039_c0_g1	pancreatic triacylglycerol lipase-like	3.65404	1.86949	3.22547	1.91184e-14	4.51177e-12
[UP]	TRINITY_DN70756_c0_g1	AgSP-1 arylphorin	321.344	8.32798	8.30357	1.98591e-14	4.67295e-12
[UP]	TRINITY_DN1317_c4_g1	PREDICTED: uncharacterized protein LOC109544840	3.00781	1.58872	5.80999	2.04514e-14	4.79249e-12
[UP]	TRINITY_DN3435_c0_g1	clavesin-1 isoform X2	5.64685	2.49745	7.36077	2.04855e-14	4.79249e-12
[UP]	TRINITY_DN11024_c0_g1	luxuriosin-like protein	12.4044	3.63278	4.45064	2.08221e-14	4.85719e-12
[UP]	TRINITY_DN1638_c0_g1	carboxypeptidase B-like	3.01782	1.59351	7.60558	2.243e-14	5.21722e-12
[UP]	TRINITY_DN2295_c0_g2	glycoside hydrolase family 28 protein	62.1982	5.9588	3.88024	2.63828e-14	6.08419e-12
[UP]	TRINITY_DN18728_c0_g1	UDP-glucuronosyltransferase 2C1-like	5.45386	2.44728	3.16516	2.75849e-14	6.32538e-12
[UP]	TRINITY_DN4164_c0_g1	6-phosphogluconolactonase	3.19283	1.67484	4.30527	3.27628e-14	7.47037e-12
[UP]	TRINITY_DN1127_c1_g1	acidic mammalian chitinase-like	4.53732	2.18184	7.87315	3.79482e-14	8.60426e-12
[UP]	TRINITY_DN3287_c0_g1	prion-like-(Q/N-rich) domain-bearing protein 25	5.99532	2.58384	3.96402	4.05726e-14	9.17359e-12
[UP]	TRINITY_DN18187_c0_g2	CHK1 checkpoint-like protein	8.60371	3.10496	8.55377	4.08328e-14	9.20673e-12
[UP]	TRINITY_DN16568_c0_g1	pancreatic triacylglycerol lipase-like	5.01925	2.32747	8.25469	4.11116e-14	9.24382e-12
[UP]	TRINITY_DN5680_c0_g1	---NA---	2.95267	1.56202	6.03927	4.69475e-14	1.04688e-11
[UP]	TRINITY_DN34699_c2_g1	trypsin alpha-3-like	3.81638	1.93221	11.203	4.82113e-14	1.07211e-11
[UP]	TRINITY_DN127308_c2_g1	hypothetical protein Bm1_17870, partial	7.52987	2.91263	4.93568	5.99179e-14	1.31083e-11
[UP]	TRINITY_DN10772_c0_g1	phenoloxidase 2-like	9.66591	3.27291	4.6369	6.02848e-14	1.3153e-11
[UP]	TRINITY_DN17054_c0_g1	venom acid phosphatase Acph-1-like	40.4705	5.3388	-0.130254	6.10396e-14	1.32818e-11
[UP]	TRINITY_DN127744_c0_g1	---NA---	35.4485	5.14765	-0.76289	8.40703e-14	1.79081e-11
[UP]	TRINITY_DN1799_c0_g1	proton-coupled amino acid transporter-like protein pathetic isoform X2	3.23704	1.69467	3.87697	8.43447e-14	1.79194e-11
[UP]	TRINITY_DN6194_c0_g1	pancreatic triacylglycerol lipase-like	13.4911	3.75394	4.56139	8.58294e-14	1.81871e-11
[UP]	TRINITY_DN19159_c0_g1	Perlucin, putative	25.5041	4.67266	8.86799	8.65288e-14	1.82874e-11
[UP]	TRINITY_DN4288_c0_g1	Niemann-Pick type protein homolog 1B-like	6.21864	2.6366	5.32081	9.07595e-14	1.91316e-11
[UP]	TRINITY_DN884_c0_g1	hypothetical protein	7.98659	2.99758	13.6059	9.37507e-14	1.97108e-11
[UP]	TRINITY_DN1557_c0_g1	sialin	3.48022	1.79918	3.60315	9.40801e-14	1.97276e-11
[UP]	TRINITY_DN30213_c0_g1	hemolysin HlyE	5.32295	2.41222	10.9074	9.43182e-14	1.97276e-11
[UP]	TRINITY_DN5577_c0_g1	transketolase-like protein 2	3.96129	1.98597	8.64397	9.6929e-14	2.02214e-11
[UP]	TRINITY_DN4176_c0_g1	N-acetylgalactosaminyltransferase 7	7.902	2.98222	7.58654	1.3099e-13	2.69795e-11
[UP]	TRINITY_DN7854_c1_g1	---NA---	89.4212	6.48255	-1.06306	1.32812e-13	2.72855e-11
[UP]	TRINITY_DN8232_c0_g1	prostatic acid phosphatase-like	3.19065	1.67385	7.0407	1.69701e-13	3.46007e-11
[UP]	TRINITY_DN83559_c0_g1	---NA---	26.1769	4.71022	-0.65519	1.82913e-13	3.72008e-11
[UP]	TRINITY_DN7191_c0_g1	electron transfer flavoprotein subunit beta	2.91031	1.54117	7.1062	1.91001e-13	3.87483e-11
[UP]	TRINITY_DN3934_c0_g1	---NA---	3.3302	1.73561	3.50599	2.15588e-13	4.36269e-11
[UP]	TRINITY_DN17001_c1_g1	chitinase-3-like protein 1	5.1859	2.37459	5.87518	2.16646e-13	4.37318e-11
[UP]	TRINITY_DN19602_c0_g1	glycoside hydrolase family protein 48	5.79074	2.53375	8.98373	2.3171e-13	4.65404e-11
[UP]	TRINITY_DN6694_c0_g1	ras-related protein Rab-37-like isoform X1	2.90457	1.53833	5.79673	2.42874e-13	4.85419e-11
[UP]	TRINITY_DN24717_c0_g1	calreticulin	3.22614	1.68981	3.91892	2.45068e-13	4.88597e-11
[UP]	TRINITY_DN6438_c0_g1	venom allergen 5-like	6.06603	2.60075	6.38036	2.48462e-13	4.94146e-11
[UP]	TRINITY_DN63273_c1_g1	trypsin alpha-3-like	3.57191	1.83669	8.08899	2.63128e-13	5.20755e-11
[UP]	TRINITY_DN88308_c0_g1	brachyurin-like	3.43983	1.78234	4.26797	2.9964e-13	5.87273e-11
[UP]	TRINITY_DN1369_c0_g2	transketolase-like protein 2 isoform X1	3.16201	1.66084	7.80864	3.81691e-13	7.44482e-11
[UP]	TRINITY_DN2575_c0_g1	high affinity copper uptake protein 1 isoform X2	3.88024	1.95615	4.6812	3.88428e-13	7.55801e-11
[UP]	TRINITY_DN2402_c0_g1	nesprin-1 isoform X6	6.98173	2.80359	5.47092	4.14197e-13	8.04008e-11
[UP]	TRINITY_DN3233_c1_g1	glutathione S-transferase	11.3834	3.50886	2.00583	4.18808e-13	8.11014e-11
[UP]	TRINITY_DN257_c0_g2	CD209 antigen-like protein B	7.56727	2.91977	10.1951	4.88197e-13	9.34211e-11
[UP]	TRINITY_DN7488_c0_g1	L-xylulose reductase-like	3.3574	1.74735	5.30033	4.88102e-13	9.34211e-11
[UP]	TRINITY_DN5606_c1_g1	---NA---	5.62084	2.49079	4.5987	5.00026e-13	9.52343e-11
[UP]	TRINITY_DN6057_c0_g1	DNA/RNA non-specific nuclease 3	4.11505	2.04091	6.01636	5.9191e-13	1.12207e-10
[UP]	TRINITY_DN11992_c0_g1	juvenile hormone inducible protein	7.75322	2.9548	5.83963	7.40007e-13	1.39058e-10
[UP]	TRINITY_DN135_c1_g1	tumor suppressor candidate 3	2.62323	1.39134	6.73472	7.37484e-13	1.39058e-10
[UP]	TRINITY_DN1510_c0_g1	PREDICTED: uncharacterized protein LOC109539090, partial	4.14726	2.05216	2.6179	7.40428e-13	1.39058e-10
[UP]	TRINITY_DN7624_c0_g1	alpha-tocopherol transfer protein-like	4.40876	2.14037	5.21138	8.02619e-13	1.50042e-10
[UP]	TRINITY_DN8250_c0_g1	trifunctional enzyme subunit beta, mitochondrial	4.29638	2.10312	7.56535	8.76904e-13	1.62428e-10
[UP]	TRINITY_DN49721_c0_g1	brachyurin-like	3.56355	1.83332	5.41758	9.43127e-13	1.73915e-10
[UP]	TRINITY_DN4057_c0_g3	phenoloxidase 2	9.94163	3.31348	6.75184	1.00128e-12	1.84202e-10
[UP]	TRINITY_DN7832_c0_g1	toxin-like protein 14	3.12775	1.64513	4.45906	1.13382e-12	2.08112e-10
[UP]	TRINITY_DN29464_c1_g1	protease-associated pa	10.3257	3.36817	1.99353	1.21504e-12	2.22012e-10
[UP]	TRINITY_DN5331_c0_g1	RNA-binding protein 26	2.78423	1.47728	7.67293	1.34933e-12	2.44343e-10
[UP]	TRINITY_DN35978_c4_g1	brachyurin-like	3.78299	1.91953	4.27586	1.38495e-12	2.50233e-10
[UP]	TRINITY_DN30278_c0_g1	SWIM-type domain-containing protein	15.5426	3.95815	-0.265476	1.4849e-12	2.67695e-10
[UP]	TRINITY_DN3717_c0_g1	neutral alpha-glucosidase C-like	8.39857	3.07014	8.88626	1.59016e-12	2.8414e-10
[UP]	TRINITY_DN3629_c0_g1	FK506-binding protein 2	2.68516	1.42501	6.80435	2.05822e-12	3.65356e-10
[UP]	TRINITY_DN30_c0_g1	facilitated trehalose transporter Tret1-like	3.7195	1.89511	3.08975	2.16481e-12	3.83437e-10
[UP]	TRINITY_DN6700_c0_g1	PREDICTED: uncharacterized protein LOC109535377	2.6874	1.42621	6.54788	2.49615e-12	4.39242e-10
[UP]	TRINITY_DN59_c0_g1	pyruvate carboxylase, mitochondrial	3.30323	1.72388	9.19607	2.58178e-12	4.53323e-10
[UP]	TRINITY_DN5272_c0_g1	L-dopachrome tautomerase yellow-f2-like	3.37267	1.75389	7.11601	2.64721e-12	4.63806e-10
[UP]	TRINITY_DN4572_c0_g1	hydroxysteroid dehydrogenase-like protein 2	2.59844	1.37765	8.24153	2.81406e-12	4.89858e-10
[UP]	TRINITY_DN7655_c0_g1	---NA---	11.4695	3.51973	3.85052	3.04309e-12	5.27458e-10
[UP]	TRINITY_DN13307_c1_g1	1,2-dihydroxy-3-keto-5-methylthiopentene dioxygenase	2.86428	1.51817	4.90555	3.16654e-12	5.47682e-10
[UP]	TRINITY_DN11165_c0_g1	lipase 3-like	102.357	6.67746	8.76387	3.18583e-12	5.49844e-10
[UP]	TRINITY_DN2888_c0_g1	isocitrate dehydrogenase [NADP], mitochondrial-like	4.54806	2.18525	8.426	3.29277e-12	5.6469e-10
[UP]	TRINITY_DN2534_c0_g2	NADH dehydrogenase [ubiquinone] iron-sulfur protein 4, mitochondrial	2.68542	1.42515	5.76329	3.49038e-12	5.97313e-10
[UP]	TRINITY_DN2490_c2_g1	aminopeptidase N-like	5.87073	2.55354	6.20297	3.63389e-12	6.20559e-10
[UP]	TRINITY_DN20163_c0_g1	neuroblastoma-amplified sequence-like	9.00788	3.17119	4.80705	3.7885e-12	6.44244e-10
[UP]	TRINITY_DN2418_c0_g1	neutral ceramidase	3.57827	1.83926	6.46827	3.78313e-12	6.44244e-10
[UP]	TRINITY_DN4685_c0_g1	venom carboxylesterase-6-like	5.98996	2.58255	7.62959	4.4159e-12	7.43129e-10
[UP]	TRINITY_DN18726_c0_g1	predicted protein	4.38634	2.13302	5.806	4.51628e-12	7.58444e-10
[UP]	TRINITY_DN7972_c0_g1	adenylate cyclase type 8 isoform X2	2.83745	1.50459	3.94862	4.6079e-12	7.72228e-10
[UP]	TRINITY_DN18726_c6_g1	senescence-associated protein	25.1957	4.65511	0.922435	4.86815e-12	8.14157e-10
[UP]	TRINITY_DN3481_c0_g1	solute carrier family 26 member 6-like	3.08385	1.62473	4.14335	5.03979e-12	8.41125e-10
[UP]	TRINITY_DN6480_c0_g1	dolichyl-diphosphooligosaccharide--protein glycosyltransferase subunit STT3B	2.57113	1.3624	8.75786	5.42528e-12	9.01744e-10
[UP]	TRINITY_DN7571_c1_g1	putative salivary gland protein 12	7.57176	2.92063	3.21202	5.68337e-12	9.42412e-10
[UP]	TRINITY_DN3037_c0_g1	peptidyl-prolyl cis-trans isomerase CWC27 homolog	51.7754	5.69419	6.20576	5.76977e-12	9.53131e-10
[UP]	TRINITY_DN115837_c0_g1	---NA---	115.107	6.84683	6.5198	7.47635e-12	1.21277e-09
[UP]	TRINITY_DN7169_c19_g1	hexamerin 2	423.826	8.72733	3.18781	7.4625e-12	1.21277e-09
[UP]	TRINITY_DN15629_c0_g1	hypothetical protein GWI33_004512	4.6505	2.21739	6.77677	7.62965e-12	1.23516e-09
[UP]	TRINITY_DN4279_c0_g1	dolichyl-diphosphooligosaccharide--protein glycosyltransferase subunit 1	2.56741	1.36031	6.50768	7.73611e-12	1.2499e-09
[UP]	TRINITY_DN6716_c3_g1	glucose dehydrogenase [FAD, quinone]-like	41.6273	5.37946	12.7933	7.80628e-12	1.25622e-09
[UP]	TRINITY_DN11822_c2_g1	acyl-CoA Delta(11) desaturase-like	10.1681	3.34597	2.19086	7.94149e-12	1.26813e-09
[UP]	TRINITY_DN5669_c0_g1	isocitrate dehydrogenase [NAD] subunit gamma, mitochondrial-like	6.07603	2.60313	4.51039	8.0533e-12	1.2807e-09
[UP]	TRINITY_DN15954_c1_g1	hypothetical protein WN51_09890	7.34049	2.87588	8.81869	8.20414e-12	1.30213e-09
[UP]	TRINITY_DN11735_c0_g1	putative odorant-binding protein 7	40.1981	5.32905	3.05863	8.38876e-12	1.32646e-09
[UP]	TRINITY_DN2295_c0_g1	glycoside hydrolase family 28 protein	9.0045	3.17065	0.600119	8.47808e-12	1.33774e-09
[UP]	TRINITY_DN4963_c0_g1	chitinase-like protein Idgf4 isoform X1	2.86268	1.51737	8.89652	8.54543e-12	1.34574e-09
[UP]	TRINITY_DN13851_c0_g1	modular serine protease-like	32.6522	5.02911	4.13495	8.68291e-12	1.36473e-09
[UP]	TRINITY_DN35978_c0_g2	brachyurin-like	3.36187	1.74927	8.41731	9.3181e-12	1.45609e-09
[UP]	TRINITY_DN10198_c0_g1	catalase-like	12.9055	3.68992	-0.06588	9.5557e-12	1.48747e-09
[UP]	TRINITY_DN5652_c0_g1	cationic amino acid transporter 2-like	2.90093	1.53651	4.08595	9.6047e-12	1.48937e-09
[UP]	TRINITY_DN5422_c0_g1	phosphomevalonate kinase	3.05415	1.61077	4.6814	9.79756e-12	1.51348e-09
[UP]	TRINITY_DN3448_c0_g1	probable ATP-dependent RNA helicase DDX46	11.2139	3.48722	8.13573	9.89876e-12	1.5262e-09
[UP]	TRINITY_DN151319_c1_g1	Ac1147-like protein	8.1655	3.02954	6.129	1.60005e-11	2.43451e-09
[UP]	TRINITY_DN15954_c0_g2	hypothetical protein	45.7625	5.5161	-0.443043	1.63672e-11	2.48564e-09
[UP]	TRINITY_DN7362_c0_g1	---NA---	5.4987	2.45909	1.50966	1.67489e-11	2.53409e-09
[UP]	TRINITY_DN6114_c0_g1	C-type lectin 37Db-like	15.3415	3.93937	5.73431	1.77147e-11	2.67023e-09
[UP]	TRINITY_DN1260_c0_g1	protein phosphatase 1 regulatory subunit 3B isoform X3	8.40633	3.07148	4.43998	1.85106e-11	2.78502e-09
[UP]	TRINITY_DN3242_c0_g2	cuticle protein CP14.6-like	67.6183	6.07934	-1.35023	1.9285e-11	2.89078e-09
[UP]	TRINITY_DN3294_c0_g1	enoyl-CoA delta isomerase 1, mitochondrial-like	2.69997	1.43294	6.29325	1.94608e-11	2.91174e-09
[UP]	TRINITY_DN12416_c0_g1	putative mitochondrial protein	545.706	9.09198	1.20102	2.09066e-11	3.11654e-09
[UP]	TRINITY_DN2091_c2_g1	PREDICTED: uncharacterized protein LOC109539616	2.64364	1.40253	8.09018	2.35509e-11	3.49144e-09
[UP]	TRINITY_DN7169_c5_g1	Larval serum protein 2-like Protein	408.538	8.67432	6.44751	2.42783e-11	3.58615e-09
[UP]	TRINITY_DN1349_c0_g2	nose resistant to fluoxetine protein 6-like	6.5073	2.70206	1.08843	2.45114e-11	3.61399e-09
[UP]	TRINITY_DN30220_c3_g1	protein TAR1	14.6508	3.87291	0.0577947	2.60764e-11	3.83077e-09
[UP]	TRINITY_DN2159_c0_g1	trans-1,2-dihydrobenzene-1,2-diol dehydrogenase-like	2.61562	1.38715	5.82363	2.74484e-11	4.01049e-09
[UP]	TRINITY_DN8656_c2_g1	myrosinase 1	3.90922	1.96688	5.03571	2.95863e-11	4.29957e-09
[UP]	TRINITY_DN16639_c0_g2	glycoside hydrolase family protein 48	5.46609	2.45051	10.1745	3.2976e-11	4.76651e-09
[UP]	TRINITY_DN7765_c0_g1	aldehyde dehydrogenase, mitochondrial	2.46528	1.30175	8.31869	3.44088e-11	4.9471e-09
[UP]	TRINITY_DN47152_c0_g1	3-hydroxyacyl-CoA dehydrogenase type-2	3.04451	1.60621	3.27382	3.73985e-11	5.35792e-09
[UP]	TRINITY_DN1863_c0_g1	esterase B1-like	5.51293	2.46282	6.99914	3.75619e-11	5.37182e-09
[UP]	TRINITY_DN7436_c0_g1	cGMP-dependent protein kinase, isozyme 1-like	3.6962	1.88604	3.013	4.65927e-11	6.59344e-09
[UP]	TRINITY_DN7571_c2_g1	hypothetical protein GWI33_012443	8.44617	3.0783	2.18958	4.71048e-11	6.65427e-09
[UP]	TRINITY_DN4315_c0_g1	juvenile hormone esterase-like	2.97556	1.57316	4.79864	5.13535e-11	7.24183e-09
[UP]	TRINITY_DN13172_c0_g1	cytochrome oxidase subunit I	16.4497	4.03999	-0.253685	5.76351e-11	8.0854e-09
[UP]	TRINITY_DN7571_c3_g1	unnamed protein product	11.7566	3.5554	1.65699	5.86884e-11	8.21891e-09
[UP]	TRINITY_DN17700_c0_g1	putative inorganic phosphate cotransporter isoform X2	3.63038	1.86012	2.49841	6.06511e-11	8.46448e-09
[UP]	TRINITY_DN300_c0_g1	1-acyl-sn-glycerol-3-phosphate acyltransferase alpha	2.89167	1.5319	4.04336	6.35867e-11	8.85891e-09
[UP]	TRINITY_DN26369_c0_g1	PREDICTED: uncharacterized protein LOC109538874	2.75049	1.45969	10.4844	6.41868e-11	8.92714e-09
[UP]	TRINITY_DN2712_c0_g1	RNA-directed DNA polymerase from mobile element jockey-like isoform X1	2.47733	1.30878	6.27504	6.73065e-11	9.34498e-09
[UP]	TRINITY_DN127135_c2_g1	---NA---	1145.19	10.1614	11.6312	6.80088e-11	9.42632e-09
[UP]	TRINITY_DN9494_c0_g1	---NA---	18.0714	4.17563	4.41788	6.94311e-11	9.607e-09
[UP]	TRINITY_DN218_c13_g1	NADH dehydrogenase subunit 1	2.52154	1.33431	12.5096	7.41448e-11	1.02417e-08
[UP]	TRINITY_DN8403_c0_g1	translocon-associated protein subunit gamma	2.72191	1.44462	4.74153	7.76063e-11	1.06834e-08
[UP]	TRINITY_DN1429_c0_g1	UDP-glucuronosyltransferase 2B19-like isoform X2	3.48824	1.8025	5.0864	7.8432e-11	1.07605e-08
[UP]	TRINITY_DN15402_c0_g1	male accessory gland serine protease inhibitor-like	267.632	8.06411	6.13216	8.61698e-11	1.17424e-08
[UP]	TRINITY_DN4464_c0_g1	F-box only protein 36-like	2.76544	1.46751	4.11826	8.64009e-11	1.17542e-08
[UP]	TRINITY_DN3604_c0_g2	sodium-independent sulfate anion transporter-like isoform X2	2.52906	1.3386	4.46928	9.1977e-11	1.245e-08
[UP]	TRINITY_DN13091_c0_g1	sodium/calcium exchanger regulatory protein 1-like	2.79565	1.48318	6.63583	9.3163e-11	1.25894e-08
[UP]	TRINITY_DN1041_c0_g1	UDP-glucose 4-epimerase isoform X2	2.39354	1.25914	7.11911	9.44964e-11	1.27483e-08
[UP]	TRINITY_DN6310_c0_g1	glutathione S-transferase-like	2.90589	1.53898	5.19151	9.47631e-11	1.27631e-08
[UP]	TRINITY_DN6933_c0_g1	synaptic vesicle glycoprotein 2B-like isoform X1	3.41518	1.77196	3.11908	9.58331e-11	1.28857e-08
[UP]	TRINITY_DN11354_c0_g1	pancreatic lipase-related protein 2-like	2.49572	1.31946	6.3921	9.76124e-11	1.31032e-08
[UP]	TRINITY_DN4121_c0_g1	venom carboxylesterase-6-like	9.21621	3.20417	8.14655	1.01913e-10	1.36353e-08
[UP]	TRINITY_DN7575_c0_g1	endoglucanase-like	27.4678	4.77967	4.03099	1.08282e-10	1.44397e-08
[UP]	TRINITY_DN2687_c1_g1	retinol dehydrogenase 11-like	2.71115	1.43891	5.89849	1.21357e-10	1.61037e-08
[UP]	TRINITY_DN5240_c0_g1	tubulin alpha-1 chain-like	2.41016	1.26913	8.42533	1.40725e-10	1.85823e-08
[UP]	TRINITY_DN13556_c0_g1	cystathionine beta-synthase-like isoform X2	3.44948	1.78638	3.8242	1.77225e-10	2.31753e-08
[UP]	TRINITY_DN476_c1_g1	---NA---	5.05552	2.33786	5.53938	1.90678e-10	2.48942e-08
[UP]	TRINITY_DN6027_c0_g2	leukocyte elastase inhibitor	2.40361	1.2652	7.72027	1.94965e-10	2.54129e-08
[UP]	TRINITY_DN19741_c0_g1	pyrimidodiazepine synthase-like	3.13914	1.65037	9.00018	1.97441e-10	2.56943e-08
[UP]	TRINITY_DN9190_c0_g1	---NA---	54.8492	5.7774	-0.955227	2.01862e-10	2.61854e-08
[UP]	TRINITY_DN5040_c0_g1	tubulin beta chain	2.36893	1.24424	8.48039	2.41459e-10	3.08279e-08
[UP]	TRINITY_DN3537_c0_g1	27 kDa glycoprotein-like	4.76359	2.25205	7.85451	2.43766e-10	3.10735e-08
[UP]	TRINITY_DN92605_c0_g1	hypothetical protein YQE_12480, partial	2.37519	1.24804	8.60561	2.44771e-10	3.11525e-08
[UP]	TRINITY_DN6578_c0_g1	flavin reductase (NADPH)	2.41295	1.2708	5.07056	2.49093e-10	3.16031e-08
[UP]	TRINITY_DN965_c0_g2	beta-glucuronidase-like isoform X1	3.994	1.99784	6.68831	2.52802e-10	3.20236e-08
[UP]	TRINITY_DN3443_c0_g1	dynein light chain Tctex-type-like	2.43348	1.28302	6.46212	2.72962e-10	3.44694e-08
[UP]	TRINITY_DN6989_c0_g1	PREDICTED: uncharacterized protein LOC109536601	5.00115	2.32226	4.28389	2.73657e-10	3.45033e-08
[UP]	TRINITY_DN712_c0_g1	hydroxyacyl-coenzyme A dehydrogenase, mitochondrial-like	2.40193	1.26419	6.96137	2.74908e-10	3.46071e-08
[UP]	TRINITY_DN3985_c0_g1	beta-1,4-glucuronyltransferase 1-like isoform X2	2.6923	1.42884	3.77178	2.79906e-10	3.51817e-08
[UP]	TRINITY_DN5045_c0_g4	protein 5NUC-like	2.4315	1.28184	6.47262	2.81017e-10	3.52665e-08
[UP]	TRINITY_DN9869_c0_g1	C-type lectin	17.8305	4.15627	5.68739	2.87429e-10	3.59597e-08
[UP]	TRINITY_DN257_c0_g1	heparanase-like	5.71606	2.51502	8.72317	2.94221e-10	3.67527e-08
[UP]	TRINITY_DN396_c0_g2	hypothetical protein JTB14_029657	2.33479	1.22329	9.78808	2.99981e-10	3.74144e-08
[UP]	TRINITY_DN8344_c0_g1	---NA---	2.34574	1.23004	9.15685	3.15509e-10	3.92302e-08
[UP]	TRINITY_DN115701_c0_g1	---NA---	2.63414	1.39733	3.97091	3.48771e-10	4.32332e-08
[UP]	TRINITY_DN3034_c0_g1	calcium-binding mitochondrial carrier protein SCaMC-2 isoform X1	3.73237	1.90009	2.58731	3.50224e-10	4.33469e-08
[UP]	TRINITY_DN65472_c0_g1	odorant binding protein	78.5105	6.29481	5.63754	3.56862e-10	4.41011e-08
[UP]	TRINITY_DN1734_c0_g1	opsin, ultraviolet-sensitive-like	5.54212	2.47044	2.13527	3.64695e-10	4.50004e-08
[UP]	TRINITY_DN13661_c0_g1	---NA---	2.46938	1.30415	5.73804	4.05356e-10	4.96392e-08
[UP]	TRINITY_DN22702_c0_g1	serine/arginine-rich splicing factor 11-like isoform X1	3.65843	1.87122	2.34599	4.29599e-10	5.24494e-08
[UP]	TRINITY_DN36413_c0_g1	hypothetical transcript	12.7095	3.66783	-0.240214	4.61196e-10	5.5802e-08
[UP]	TRINITY_DN13358_c0_g2	---NA---	19.1337	4.25805	3.89293	4.84919e-10	5.84104e-08
[UP]	TRINITY_DN7659_c1_g1	zinc finger BED domain-containing protein 5-like	2.3988	1.26232	6.35609	4.89218e-10	5.88407e-08
[UP]	TRINITY_DN5337_c0_g1	DUF229 domain containing protein	2.7498	1.45933	5.08314	4.95907e-10	5.94685e-08
[UP]	TRINITY_DN16851_c0_g1	---NA---	121.818	6.92858	0.3882	5.0056e-10	5.99377e-08
[UP]	TRINITY_DN9628_c0_g1	aldose 1-epimerase-like	2.85343	1.5127	6.9214	5.02056e-10	6.00279e-08
[UP]	TRINITY_DN5623_c0_g1	myrosinase 1-like	31.2466	4.96563	3.7453	5.25979e-10	6.27955e-08
[UP]	TRINITY_DN2703_c0_g1	---NA---	50.6706	5.66308	5.57995	5.37584e-10	6.39923e-08
[UP]	TRINITY_DN76005_c0_g1	kunitz-type serine protease inhibitor vestiginin-7-like	4.06426	2.02299	2.63782	5.46797e-10	6.49933e-08
[UP]	TRINITY_DN29659_c0_g1	Larval serum protein 2-like Protein	110.48	6.78764	1.55516	5.62739e-10	6.67902e-08
[UP]	TRINITY_DN743_c10_g1	ATP synthase subunit alpha	275.069	8.10365	0.277169	5.77693e-10	6.81652e-08
[UP]	TRINITY_DN3698_c0_g1	peroxisomal leader peptide-processing protease	3.66326	1.87313	2.20841	6.40337e-10	7.5228e-08
[UP]	TRINITY_DN9126_c0_g1	cystinosin homolog	2.6443	1.40288	4.29923	6.69694e-10	7.84492e-08
[UP]	TRINITY_DN7482_c0_g1	hypothetical protein JTB14_022587	2.24719	1.16812	10.2856	6.73993e-10	7.88386e-08
[UP]	TRINITY_DN7173_c0_g1	lipoyltransferase 1, mitochondrial	3.23549	1.69398	7.30891	6.92004e-10	8.07122e-08
[UP]	TRINITY_DN35877_c0_g1	---NA---	27.1881	4.7649	-1.31433	7.0308e-10	8.18296e-08
[UP]	TRINITY_DN5401_c0_g2	senecionine N-oxygenase-like	3.01937	1.59425	3.1936	7.28192e-10	8.45674e-08
[UP]	TRINITY_DN1102_c0_g1	homologous-pairing protein 2 homolog	2.47466	1.30723	4.79615	7.30759e-10	8.4744e-08
[UP]	TRINITY_DN23669_c0_g1	unnamed protein product	9.18469	3.19923	-0.0735082	7.52895e-10	8.71861e-08
[UP]	TRINITY_DN11610_c0_g1	NEDD8	2.35121	1.23341	6.67947	7.626e-10	8.8058e-08
[UP]	TRINITY_DN15759_c0_g1	myrosinase 1-like	5.54067	2.47006	9.47856	7.8078e-10	9.00289e-08
[UP]	TRINITY_DN17040_c0_g1	---NA---	3.44562	1.78476	7.94466	7.8394e-10	9.01479e-08
[UP]	TRINITY_DN30970_c0_g1	---NA---	7.1387	2.83566	0.601571	7.8404e-10	9.01479e-08
[UP]	TRINITY_DN2271_c2_g1	---NA---	38.1426	5.25333	1.64729	8.29583e-10	9.48454e-08
[UP]	TRINITY_DN127302_c0_g1	Larval serum protein 2-like Protein	396.326	8.63054	3.56389	8.5663e-10	9.73875e-08
[UP]	TRINITY_DN946_c0_g1	15-hydroxyprostaglandin dehydrogenase [NAD(+)]-like	8.75619	3.1303	3.09953	8.56035e-10	9.73875e-08
[UP]	TRINITY_DN8547_c0_g2	phospholipid phosphatase 5	2.33801	1.22528	7.4064	9.4956e-10	1.06901e-07
[UP]	TRINITY_DN6271_c0_g1	outer dense fiber protein 3-like	2.30031	1.20183	8.95163	1.06871e-09	1.19485e-07
[UP]	TRINITY_DN964_c0_g1	ankyrin repeat domain-containing protein 12 isoform X3	2.88759	1.52986	4.47548	1.08427e-09	1.20724e-07
[UP]	TRINITY_DN7123_c1_g1	putative inorganic phosphate cotransporter	5.44114	2.44391	5.40187	1.10561e-09	1.22931e-07
[UP]	TRINITY_DN7134_c0_g1	---NA---	5.4887	2.45646	0.885591	1.1144e-09	1.23738e-07
[UP]	TRINITY_DN4055_c0_g1	PREDICTED: uncharacterized protein LOC109534423	2.26815	1.18152	8.96362	1.14007e-09	1.26242e-07
[UP]	TRINITY_DN35733_c0_g1	hypothetical protein GWI33_019112	2.45758	1.29724	4.34768	1.14556e-09	1.26677e-07
[UP]	TRINITY_DN3849_c0_g1	keratin-associated protein 10-8	2.31305	1.2098	8.1191	1.1631e-09	1.28266e-07
[UP]	TRINITY_DN133071_c0_g1	hypothetical protein GWI33_020789	2.37301	1.24672	5.56564	1.3516e-09	1.48045e-07
[UP]	TRINITY_DN1728_c0_g1	lachesin-like	3.20295	1.6794	2.44835	1.40177e-09	1.52919e-07
[UP]	TRINITY_DN2799_c0_g1	peregrin isoform X1	2.60651	1.38212	9.79814	1.41156e-09	1.53574e-07
[UP]	TRINITY_DN6386_c0_g1	sialin-like	2.64442	1.40295	5.82968	1.45934e-09	1.58346e-07
[UP]	TRINITY_DN7137_c0_g1	Serpin domain containing protein	27.7446	4.79414	6.89678	1.47622e-09	1.59964e-07
[UP]	TRINITY_DN2374_c0_g1	venom serine carboxypeptidase-like	2.5152	1.33067	4.65832	1.49182e-09	1.61438e-07
[UP]	TRINITY_DN8499_c0_g1	isopentenyl-diphosphate Delta-isomerase 1	37.6397	5.23418	7.01325	1.56628e-09	1.68818e-07
[UP]	TRINITY_DN12525_c0_g1	calcitonin gene-related peptide type 1 receptor isoform X3	2.51873	1.3327	4.13796	1.61939e-09	1.7431e-07
[UP]	TRINITY_DN264_c0_g1	repetitive proline-rich cell wall protein 2-like	22.6219	4.49965	2.76568	1.74334e-09	1.86907e-07
[UP]	TRINITY_DN3893_c0_g1	probable pseudouridine-5'-phosphatase isoform X2	2.25094	1.17053	8.81474	1.75875e-09	1.88309e-07
[UP]	TRINITY_DN4847_c0_g1	venom acid phosphatase Acph-1-like	44.3859	5.47203	-1.20491	1.91971e-09	2.05001e-07
[UP]	TRINITY_DN4939_c0_g1	hypothetical protein YQE_04377, partial	2.2916	1.19635	7.42074	1.92832e-09	2.05649e-07
[UP]	TRINITY_DN19694_c11_g1	cytochrome oxidase subunit II	2.54714	1.34888	7.10726	1.94372e-09	2.07019e-07
[UP]	TRINITY_DN4701_c0_g1	sorbitol dehydrogenase-like	2.24266	1.16521	8.99628	1.97129e-09	2.09679e-07
[UP]	TRINITY_DN5850_c0_g1	---NA---	7.43183	2.89372	2.13961	2.12146e-09	2.24767e-07
[UP]	TRINITY_DN4487_c0_g1	Chitin bind 3 domain containing protein	10.8933	3.44536	7.04504	2.21266e-09	2.33512e-07
[UP]	TRINITY_DN46385_c0_g1	piggyBac transposable element-derived protein 4-like	13.5951	3.76502	-0.588275	2.22767e-09	2.3479e-07
[UP]	TRINITY_DN1593_c0_g8	odorant binding protein	58.0826	5.86004	5.80013	2.25194e-09	2.36425e-07
[UP]	TRINITY_DN11757_c0_g1	---NA---	14.25	3.83289	-0.623027	2.32113e-09	2.43372e-07
[UP]	TRINITY_DN4790_c0_g1	venom acid phosphatase Acph-1-like	2.71546	1.4412	4.33551	2.41245e-09	2.52621e-07
[UP]	TRINITY_DN6776_c0_g1	Heat shock protein beta-1	2.33344	1.22246	5.46369	2.49736e-09	2.60501e-07
[UP]	TRINITY_DN23826_c0_g1	antichymotrypsin-2-like isoform X10	18.2829	4.19243	4.87635	2.51161e-09	2.6165e-07
[UP]	TRINITY_DN23046_c0_g1	Dopamine N-acetyltransferase-like Protein	3.20548	1.68054	2.71504	2.51777e-09	2.61955e-07
[UP]	TRINITY_DN266_c1_g1	---NA---	7.67145	2.9395	0.192654	2.7711e-09	2.87573e-07
[UP]	TRINITY_DN2874_c0_g1	epoxide hydrolase 4-like	4.84803	2.2774	4.13993	2.79534e-09	2.89347e-07
[UP]	TRINITY_DN24948_c0_g1	NADH dehydrogenase subunit 4	3.22863	1.69092	4.62221	2.87076e-09	2.96395e-07
[UP]	TRINITY_DN9229_c1_g1	---NA---	11.718	3.55065	-0.749743	2.93817e-09	3.02583e-07
[UP]	TRINITY_DN927_c0_g2	probable multidrug resistance-associated protein lethal(2)03659	3.48643	1.80175	8.14671	3.01258e-09	3.09851e-07
[UP]	TRINITY_DN9191_c0_g1	transmembrane protease serine 9	3.07207	1.61921	2.98746	3.09619e-09	3.18047e-07
[UP]	TRINITY_DN259_c3_g1	trypsin-1-like	12.8267	3.68108	4.08022	3.11547e-09	3.19622e-07
[UP]	TRINITY_DN1784_c0_g1	sodium/potassium-transporting ATPase subunit beta-1	2.40465	1.26582	5.01587	3.20683e-09	3.26512e-07
[UP]	TRINITY_DN4366_c0_g1	5-oxoprolinase	2.46962	1.30429	5.52046	3.19269e-09	3.26512e-07
[UP]	TRINITY_DN51890_c0_g1	hypothetical protein GWI33_005899	25.5454	4.67499	13.9934	3.25551e-09	3.31052e-07
[UP]	TRINITY_DN3736_c1_g1	LIM/homeobox protein Lhx5 isoform X1	2.47355	1.30658	3.81025	3.28529e-09	3.33661e-07
[UP]	TRINITY_DN5203_c0_g1	hypothetical protein YQE_12041, partial	2.23751	1.16189	8.20493	3.72472e-09	3.75932e-07
[UP]	TRINITY_DN2950_c0_g1	Tigger transposable element-derived protein 1	4.06935	2.0248	1.44373	3.74355e-09	3.77362e-07
[UP]	TRINITY_DN7865_c0_g1	malate dehydrogenase, mitochondrial-like	2.2409	1.16408	7.57102	3.78854e-09	3.81422e-07
[UP]	TRINITY_DN46755_c0_g1	hypothetical protein	26.2988	4.71692	-1.36249	4.04695e-09	4.06428e-07
[UP]	TRINITY_DN7807_c0_g1	glutathione S-transferase 1-like	11.5779	3.5333	3.731	4.14715e-09	4.15974e-07
[UP]	TRINITY_DN151500_c0_g1	hypothetical protein D910_09240	8.65299	3.1132	-0.0510692	4.18562e-09	4.18795e-07
[UP]	TRINITY_DN4497_c0_g1	phenoloxidase-activating factor 2-like	2.23201	1.15834	8.02106	4.23221e-09	4.22934e-07
[UP]	TRINITY_DN18726_c13_g1	cytoplasmic antigen 1	6.76389	2.75785	0.716764	4.3975e-09	4.38582e-07
[UP]	TRINITY_DN466_c0_g1	multidrug resistance-associated protein 4-like	2.1741	1.12042	9.67562	4.39963e-09	4.38582e-07
[UP]	TRINITY_DN921_c0_g1	sialin-like isoform X2	9.1263	3.19003	4.38883	4.51549e-09	4.49577e-07
[UP]	TRINITY_DN8835_c0_g1	facilitated trehalose transporter Tret1-like	3.74134	1.90356	3.30769	4.75844e-09	4.72024e-07
[UP]	TRINITY_DN9284_c0_g1	hypothetical protein GWI33_007751	2.30695	1.20599	5.59613	4.82605e-09	4.78145e-07
[UP]	TRINITY_DN129866_c1_g1	---NA---	2.26656	1.18051	6.68866	5.41438e-09	5.34472e-07
[UP]	TRINITY_DN1711_c1_g1	CAD protein	2.20508	1.14083	8.95348	5.41026e-09	5.34472e-07
[UP]	TRINITY_DN128629_c0_g1	---NA---	2.44025	1.28703	5.68321	5.62275e-09	5.5369e-07
[UP]	TRINITY_DN4338_c0_g1	hypothetical protein GWI33_007476	3.01451	1.59192	2.4866	5.73223e-09	5.63785e-07
[UP]	TRINITY_DN1009_c0_g3	N-acetylneuraminate lyase-like	2.89193	1.53203	6.19264	5.92365e-09	5.812e-07
[UP]	TRINITY_DN2833_c0_g1	non-structural maintenance of chromosomes element 1 homolog	2.30789	1.20657	5.69974	6.1497e-09	6.00467e-07
[UP]	TRINITY_DN3479_c0_g1	kielin/chordin-like protein	5.15916	2.36714	1.30619	6.62963e-09	6.44994e-07
[UP]	TRINITY_DN9544_c0_g1	histone-lysine N-methyltransferase PRDM16-like isoform X1	2.39763	1.26161	4.09613	6.88432e-09	6.67367e-07
[UP]	TRINITY_DN4178_c0_g2	putative inorganic phosphate cotransporter isoform X2	2.37637	1.24876	5.56961	7.08492e-09	6.85991e-07
[UP]	TRINITY_DN14829_c0_g1	chymotrypsin-like proteinase 6D precursor	3.65683	1.87059	3.88568	7.61163e-09	7.3348e-07
[UP]	TRINITY_DN1006_c0_g1	carbonic anhydrase-related protein 10	3.77311	1.91575	6.31749	7.69375e-09	7.40512e-07
[UP]	TRINITY_DN4251_c1_g1	hypothetical protein JTB14_034637	2.16839	1.11662	9.65633	7.97481e-09	7.63027e-07
[UP]	TRINITY_DN8615_c0_g2	endoglucanase-like	5.25205	2.39288	8.99054	8.10207e-09	7.73375e-07
[UP]	TRINITY_DN83247_c1_g1	AgSP-1 arylphorin	228.798	7.83793	2.92338	8.52673e-09	8.11995e-07
[UP]	TRINITY_DN7734_c0_g1	probable trehalose-phosphate phosphatase 2	3.28648	1.71654	4.2395	8.75467e-09	8.3077e-07
[UP]	TRINITY_DN16818_c0_g1	glucose dehydrogenase [FAD, quinone]-like	4.0693	2.02478	4.33089	8.78548e-09	8.32717e-07
[UP]	TRINITY_DN52486_c0_g1	aldose reductase	2.27933	1.18861	5.14654	9.99424e-09	9.42871e-07
[UP]	TRINITY_DN4101_c0_g1	lipase 3-like	3.86819	1.95166	5.54607	1.01246e-08	9.54054e-07
[UP]	TRINITY_DN24127_c0_g2	electron transfer flavoprotein subunit alpha, mitochondrial	2.32255	1.21571	7.37285	1.01806e-08	9.58219e-07
[UP]	TRINITY_DN6238_c0_g1	dnaJ homolog subfamily C member 3	2.18336	1.12655	6.19597	1.08435e-08	1.01594e-06
[UP]	TRINITY_DN6193_c0_g1	nuclear receptor subfamily 2 group E member 1	3.65117	1.86836	2.17614	1.16064e-08	1.0836e-06
[UP]	TRINITY_DN15711_c0_g1	aquaporin AQPAe.a-like isoform X3	2.31236	1.20936	5.35409	1.17505e-08	1.09579e-06
[UP]	TRINITY_DN3420_c0_g1	monocarboxylate transporter 7-like	2.44994	1.29275	4.01249	1.22733e-08	1.14278e-06
[UP]	TRINITY_DN128569_c0_g1	hypothetical protein D910_04832	2.1937	1.13337	7.53454	1.23185e-08	1.14442e-06
[UP]	TRINITY_DN9074_c1_g2	---NA---	12.7669	3.67433	-0.845401	1.25604e-08	1.16461e-06
[UP]	TRINITY_DN1995_c0_g1	cytochrome c oxidase subunit 6A1, mitochondrial	2.2515	1.17089	5.90796	1.26636e-08	1.17284e-06
[UP]	TRINITY_DN16422_c0_g1	heat shock protein 70	2.16985	1.1176	8.74886	1.28423e-08	1.18802e-06
[UP]	TRINITY_DN476_c2_g1	PREDICTED: LOW QUALITY PROTEIN: titin-like, partial	3.86192	1.94932	7.03255	1.3314e-08	1.22745e-06
[UP]	TRINITY_DN8252_c0_g1	aldose reductase-like	2.24606	1.16739	6.78807	1.34716e-08	1.23915e-06
[UP]	TRINITY_DN5773_c0_g1	vasodilator-stimulated phosphoprotein-like	2.16422	1.11385	8.26275	1.37245e-08	1.26098e-06
[UP]	TRINITY_DN2074_c0_g1	---NA---	2.98122	1.57591	2.64379	1.37683e-08	1.26358e-06
[UP]	TRINITY_DN3124_c0_g1	---NA---	3.72315	1.89653	1.84265	1.38845e-08	1.27279e-06
[UP]	TRINITY_DN5560_c0_g1	cytochrome b561 domain-containing protein 2-like	4.86436	2.28225	0.700735	1.41785e-08	1.29828e-06
[UP]	TRINITY_DN6990_c0_g1	odorant binding protein	23.7003	4.56683	8.20918	1.51365e-08	1.38131e-06
[UP]	TRINITY_DN2105_c2_g1	---NA---	122.38	6.93522	1.3137	1.56852e-08	1.42656e-06
[UP]	TRINITY_DN5252_c0_g1	probable pseudouridine-5'-phosphatase isoform X2	98.2825	6.61886	0.501763	1.57092e-08	1.42714e-06
[UP]	TRINITY_DN26180_c0_g3	---NA---	11.7854	3.55893	-0.950683	1.66029e-08	1.50326e-06
[UP]	TRINITY_DN92748_c0_g1	kelch-like protein 10	2.11942	1.08367	9.43396	1.71861e-08	1.55434e-06
[UP]	TRINITY_DN12381_c0_g1	cell division cycle protein 123 homolog	2.27063	1.1831	4.63646	1.95148e-08	1.75709e-06
[UP]	TRINITY_DN874_c0_g1	juvenile hormone esterase-like isoform X2	2.70735	1.43688	2.94898	1.99444e-08	1.78782e-06
[UP]	TRINITY_DN6320_c0_g1	protein Malvolio-like	2.24097	1.16412	5.1424	2.00085e-08	1.79158e-06
[UP]	TRINITY_DN4125_c0_g1	fatty-acid amide hydrolase 2	2.37169	1.24592	4.31171	2.00708e-08	1.79517e-06
[UP]	TRINITY_DN5336_c0_g2	UPF0598 protein CG30010	2.55361	1.35254	4.07505	2.09076e-08	1.86384e-06
[UP]	TRINITY_DN6413_c0_g1	translocon-associated protein subunit beta	2.19707	1.13558	5.51818	2.10031e-08	1.87029e-06
[UP]	TRINITY_DN8098_c0_g1	facilitated trehalose transporter Tret1-like	4.03917	2.01406	1.54231	2.22681e-08	1.97642e-06
[UP]	TRINITY_DN736_c3_g1	---NA---	2.79385	1.48226	2.86961	2.2308e-08	1.97778e-06
[UP]	TRINITY_DN6073_c0_g1	---NA---	2.1539	1.10695	8.41261	2.2344e-08	1.97882e-06
[UP]	TRINITY_DN63103_c4_g1	AgSP-1 arylphorin	134.369	7.07006	1.45645	2.39469e-08	2.11383e-06
[UP]	TRINITY_DN12856_c0_g1	hypothetical protein GWI33_020181	2.04561	1.03253	13.459	2.42904e-08	2.14182e-06
[UP]	TRINITY_DN7103_c0_g1	BTB/POZ domain-containing protein kctd15 isoform X2	2.16636	1.11527	6.20477	2.44437e-08	2.15065e-06
[UP]	TRINITY_DN9376_c0_g1	PREDICTED: uncharacterized protein LOC109541229	3.75736	1.90972	5.23242	2.55032e-08	2.24143e-06
[UP]	TRINITY_DN1248_c0_g1	Cell wall-associated hydrolase	8.82297	3.14126	-0.314621	2.5936e-08	2.26961e-06
[UP]	TRINITY_DN5003_c0_g1	leucine-rich melanocyte differentiation-associated protein-like isoform X1	2.25534	1.17335	3.9752	2.64226e-08	2.3072e-06
[UP]	TRINITY_DN4184_c0_g1	juvenile hormone binding protein	5.64459	2.49687	8.32077	2.68822e-08	2.34228e-06
[UP]	TRINITY_DN63103_c5_g1	Larval serum protein 2-like Protein	480.999	8.90989	1.04794	2.74475e-08	2.38384e-06
[UP]	TRINITY_DN56476_c0_g1	venom carboxylesterase-6-like isoform X1	8.85838	3.14704	-0.809336	2.77872e-08	2.41075e-06
[UP]	TRINITY_DN2350_c0_g1	PREDICTED: uncharacterized protein LOC109536617	2.99344	1.5818	6.15343	2.7834e-08	2.4122e-06
[UP]	TRINITY_DN7553_c0_g1	GDP-mannose 4,6 dehydratase	2.19986	1.13741	5.02225	2.80674e-08	2.42726e-06
[UP]	TRINITY_DN43875_c1_g1	---NA---	43.979	5.45874	-1.732	3.03767e-08	2.61579e-06
[UP]	TRINITY_DN7139_c0_g1	angiotensin-converting enzyme-like	2.18105	1.12503	5.60837	3.06529e-08	2.63677e-06
[UP]	TRINITY_DN11028_c0_g1	sodium-independent sulfate anion transporter-like	3.0838	1.62471	4.44579	3.22508e-08	2.76833e-06
[UP]	TRINITY_DN7870_c0_g1	neutral alpha-glucosidase AB	2.11101	1.07793	7.7457	3.25839e-08	2.78806e-06
[UP]	TRINITY_DN11468_c0_g1	transforming growth factor beta activator LRRC32 isoform X1	2.30291	1.20346	4.10268	3.4146e-08	2.90941e-06
[UP]	TRINITY_DN15401_c0_g1	piggyBac transposable element-derived protein 4-like	2.14363	1.10006	6.25438	3.43972e-08	2.92774e-06
[UP]	TRINITY_DN57539_c0_g1	platelet glycoprotein V-like	4.83873	2.27463	4.98191	3.56826e-08	3.0276e-06
[UP]	TRINITY_DN4575_c0_g1	monocarboxylate transporter 1-like	3.46046	1.79096	1.90083	3.78481e-08	3.20462e-06
[UP]	TRINITY_DN4203_c0_g1	nodal modulator 1	2.1297	1.09065	6.54071	3.85064e-08	3.25015e-06
[UP]	TRINITY_DN4486_c0_g2	lysosomal alpha-mannosidase-like	4.5732	2.1932	4.91912	3.88974e-08	3.27974e-06
[UP]	TRINITY_DN15401_c0_g2	ribosome biogenesis regulatory protein homolog	2.25095	1.17053	5.22931	3.94029e-08	3.31545e-06
[UP]	TRINITY_DN10378_c0_g1	venom serine carboxypeptidase-like	7.31386	2.87063	3.59078	4.06807e-08	3.41587e-06
[UP]	TRINITY_DN19888_c0_g1	---NA---	2.31124	1.20867	5.00322	4.13531e-08	3.46873e-06
[UP]	TRINITY_DN6382_c0_g1	facilitated trehalose transporter Tret1-like	4.12954	2.04598	3.42733	4.17769e-08	3.50065e-06
[UP]	TRINITY_DN30247_c0_g1	cytochrome b	2.66779	1.41565	6.90399	4.20937e-08	3.52355e-06
[UP]	TRINITY_DN8882_c0_g1	glycoside hydrolase family 45 protein	4.07248	2.02591	6.2476	4.26109e-08	3.56316e-06
[UP]	TRINITY_DN1202_c0_g2	tetratricopeptide repeat protein 19, mitochondrial-like	2.11273	1.07911	8.50752	4.48063e-08	3.73516e-06
[UP]	TRINITY_DN3150_c0_g1	transmembrane emp24 domain-containing protein 7	2.07747	1.05483	5.59761	4.71109e-08	3.92325e-06
[UP]	TRINITY_DN9101_c0_g1	probable multidrug resistance-associated protein lethal(2)03659	2.17739	1.1226	7.82032	4.73231e-08	3.93687e-06
[UP]	TRINITY_DN116731_c0_g1	protein Flattop homolog	2.21141	1.14497	5.43717	4.75645e-08	3.95289e-06
[UP]	TRINITY_DN45694_c0_g1	Tubulin alpha-1 chain	2.18521	1.12777	12.3201	4.85043e-08	4.01861e-06
[UP]	TRINITY_DN16675_c0_g1	translocating chain-associated membrane protein 1	2.1148	1.08052	6.44916	5.01272e-08	4.14035e-06
[UP]	TRINITY_DN140182_c0_g1	basic salivary proline-rich protein 1-like isoform X2	2.11028	1.07744	8.01564	5.05176e-08	4.16835e-06
[UP]	TRINITY_DN64270_c2_g1	Larval serum protein 2-like Protein	211.296	7.72312	0.701816	5.06991e-08	4.17906e-06
[UP]	TRINITY_DN152496_c0_g1	---NA---	2.16274	1.11286	6.10021	5.17706e-08	4.25438e-06
[UP]	TRINITY_DN4797_c0_g1	mitochondrial import inner membrane translocase subunit TIM16	2.36797	1.24365	4.101	5.24931e-08	4.30938e-06
[UP]	TRINITY_DN33070_c1_g1	---NA---	7.56559	2.91945	-0.0361002	5.258e-08	4.31215e-06
[UP]	TRINITY_DN6969_c0_g1	phosphoglycolate phosphatase 2-like	3.92095	1.9712	4.27135	5.28064e-08	4.32633e-06
[UP]	TRINITY_DN127508_c0_g1	proteoglycan 4-like isoform X2	2.0785	1.05554	9.1167	5.42296e-08	4.43844e-06
[UP]	TRINITY_DN92380_c1_g1	---NA---	72.9857	6.18954	-1.26948	5.6647e-08	4.63161e-06
[UP]	TRINITY_DN5514_c0_g1	tetratricopeptide repeat protein 4	2.18304	1.12634	5.78496	5.67346e-08	4.63409e-06
[UP]	TRINITY_DN13344_c1_g1	hypothetical protein YQE_08885, partial	2.14576	1.10149	6.36995	5.70347e-08	4.65391e-06
[UP]	TRINITY_DN19694_c0_g1	cytochrome c oxidase subunit I	2.15224	1.10584	10.574	5.87975e-08	4.79291e-06
[UP]	TRINITY_DN6200_c0_g1	PREDICTED: uncharacterized protein LOC109540813 isoform X2	2.13674	1.09541	6.47642	5.93665e-08	4.83443e-06
[UP]	TRINITY_DN4557_c0_g1	uncharacterized protein LOC115884142	2.31924	1.21365	3.65821	6.04459e-08	4.91245e-06
[UP]	TRINITY_DN16368_c2_g1	coiled-coil domain-containing protein 124	2.1346	1.09396	6.67208	6.06656e-08	4.92535e-06
[UP]	TRINITY_DN3039_c0_g1	flavin reductase (NADPH)	2.15961	1.11077	7.22107	6.10833e-08	4.95429e-06
[UP]	TRINITY_DN12286_c0_g1	PREDICTED: uncharacterized protein LOC109546522	2.123	1.0861	7.24797	6.11778e-08	4.95699e-06
[UP]	TRINITY_DN3569_c0_g1	RNA-binding protein fusilli isoform X1	2.25719	1.17453	6.62798	6.17482e-08	4.99821e-06
[UP]	TRINITY_DN6089_c0_g1	CUGBP Elav-like family member 1 isoform X2	2.09542	1.06724	8.1331	6.53955e-08	5.26687e-06
[UP]	TRINITY_DN104296_c1_g1	Larval serum protein 2-like Protein	390.253	8.60827	0.767328	6.62495e-08	5.32e-06
[UP]	TRINITY_DN10283_c0_g1	lipid droplet-associated hydrolase	2.28909	1.19477	4.85331	6.72162e-08	5.38694e-06
[UP]	TRINITY_DN1386_c0_g1	S-methyl-5'-thioadenosine phosphorylase	2.14556	1.10135	4.67808	6.7827e-08	5.43052e-06
[UP]	TRINITY_DN5637_c0_g1	glycerate kinase isoform X1	3.67268	1.87683	4.89789	6.81915e-08	5.45431e-06
[UP]	TRINITY_DN6109_c0_g1	parkin coregulated gene protein homolog	2.11767	1.08248	6.43208	6.85165e-08	5.4749e-06
[UP]	TRINITY_DN3460_c0_g1	pyruvate kinase-like	2.1008	1.07094	7.48971	7.18984e-08	5.72816e-06
[UP]	TRINITY_DN4105_c1_g1	uncharacterized protein LOC115887446 isoform X1	2.06733	1.04777	10.0169	7.22568e-08	5.75106e-06
[UP]	TRINITY_DN961_c0_g2	phosphatidylinositol 4-phosphate 3-kinase C2 domain-containing subunit alpha	2.80313	1.48704	2.76221	7.36648e-08	5.85162e-06
[UP]	TRINITY_DN16700_c1_g1	uncharacterized protein LOC115874313	2.94939	1.56042	2.28173	7.55033e-08	5.99178e-06
[UP]	TRINITY_DN6004_c0_g1	hypothetical protein YQE_02123, partial	2.10015	1.07049	6.21686	7.58908e-08	6.01663e-06
[UP]	TRINITY_DN4608_c0_g1	sorbitol dehydrogenase-like	2.09879	1.06956	7.85698	7.64359e-08	6.05392e-06
[UP]	TRINITY_DN885_c0_g1	lipase 3-like	4.26028	2.09095	7.35814	7.71934e-08	6.09602e-06
[UP]	TRINITY_DN6559_c0_g1	PREDICTED: uncharacterized protein LOC109535922, partial	2.11624	1.08151	6.55859	8.44844e-08	6.62654e-06
[UP]	TRINITY_DN9714_c0_g1	---NA---	6.72563	2.74967	-0.104756	8.72595e-08	6.83758e-06
[UP]	TRINITY_DN15954_c4_g1	TPA: hypothetical protein BOS_23236	6.8376	2.77349	2.70393	9.02555e-08	7.0655e-06
[UP]	TRINITY_DN30438_c0_g1	PREDICTED: uncharacterized protein LOC109542366 isoform X1	2.07074	1.05015	7.8475	1.00041e-07	7.81097e-06
[UP]	TRINITY_DN12137_c1_g1	histone-lysine N-methyltransferase, H3 lysine-79 specific-like isoform X1	2.07637	1.05406	7.42982	1.00508e-07	7.83776e-06
[UP]	TRINITY_DN15384_c0_g1	hypothetical protein GOBAR_AA31648	183.542	7.51997	-0.240641	1.0441e-07	8.11081e-06
[UP]	TRINITY_DN6630_c0_g1	protamine-like isoform X1	2.08004	1.05661	7.8439	1.06745e-07	8.27634e-06
[UP]	TRINITY_DN6549_c0_g1	tRNA-splicing endonuclease subunit Sen34	2.08899	1.06281	6.28824	1.08866e-07	8.43269e-06
[UP]	TRINITY_DN19317_c0_g1	pantothenate kinase 3 isoform X1	2.09864	1.06945	6.87139	1.09546e-07	8.46108e-06
[UP]	TRINITY_DN5001_c0_g1	cytochrome P450 6a2-like	3.71246	1.89237	6.98939	1.10318e-07	8.50444e-06
[UP]	TRINITY_DN5892_c0_g1	facilitated trehalose transporter Tret1	8.54166	3.09452	0.286261	1.10279e-07	8.50444e-06
[UP]	TRINITY_DN3214_c0_g1	putative serine protease K12H4.7	2.83482	1.50326	4.77421	1.10838e-07	8.53519e-06
[UP]	TRINITY_DN6183_c0_g1	doublecortin domain-containing protein 2-like isoform X1	2.06817	1.04835	8.45973	1.12386e-07	8.63924e-06
[UP]	TRINITY_DN17928_c0_g1	Ac1147-like protein	4.15543	2.055	5.90656	1.14383e-07	8.7844e-06
[UP]	TRINITY_DN41155_c0_g1	---NA---	99.7684	6.64051	-0.91673	1.21726e-07	9.31295e-06
[UP]	TRINITY_DN5236_c0_g1	cytidine deaminase-like	2.24188	1.16471	4.23367	1.21704e-07	9.31295e-06
[UP]	TRINITY_DN7116_c0_g1	hypothetical protein GWI33_007176	2.03439	1.0246	8.71805	1.26321e-07	9.63717e-06
[UP]	TRINITY_DN73658_c0_g1	acyl-CoA Delta(11) desaturase-like	2.63646	1.3986	5.43977	1.26966e-07	9.67413e-06
[UP]	TRINITY_DN0_c0_g3	histidine triad nucleotide-binding protein 1	2.06996	1.0496	4.92383	1.2775e-07	9.7187e-06
[UP]	TRINITY_DN4472_c0_g1	alpha-mannosidase 2	2.03461	1.02475	6.75557	1.31022e-07	9.94898e-06
[UP]	TRINITY_DN126_c2_g1	Putative 115 kDa protein in type-1 retrotransposable element R1DM-like Protein	14.3934	3.84734	4.16258	1.34596e-07	1.01821e-05
[UP]	TRINITY_DN12465_c0_g1	15-hydroxyprostaglandin dehydrogenase [NAD(+)]-like	2.05681	1.04041	8.09078	1.35584e-07	1.02473e-05
[UP]	TRINITY_DN1802_c0_g1	protein patched	2.09683	1.06821	8.63076	1.35999e-07	1.02562e-05
[UP]	TRINITY_DN1045_c1_g2	---NA---	13.1536	3.71739	1.70729	1.36255e-07	1.02597e-05
[UP]	TRINITY_DN12540_c0_g1	Kv channel-interacting protein 4-like	2.15794	1.10966	4.8764	1.38544e-07	1.04224e-05
[UP]	TRINITY_DN3_c2_g1	cytochrome P450 9e2-like	7.13781	2.83548	6.00229	1.40315e-07	1.05458e-05
[UP]	TRINITY_DN5566_c0_g1	radial spoke head 14 homolog	2.29939	1.20125	4.37245	1.48023e-07	1.10942e-05
[UP]	TRINITY_DN139358_c0_g1	uncharacterized protein LOC115885077	2.04425	1.03157	8.56566	1.5903e-07	1.18533e-05
[UP]	TRINITY_DN4257_c0_g1	non-lysosomal glucosylceramidase	2.05827	1.04143	5.72744	1.5947e-07	1.18751e-05
[UP]	TRINITY_DN8077_c0_g1	kynurenine--oxoglutarate transaminase 3 isoform X2	2.06225	1.04422	7.5143	1.60758e-07	1.196e-05
[UP]	TRINITY_DN6074_c0_g1	maltase 2-like	3.5411	1.8242	7.88292	1.67256e-07	1.23979e-05
[UP]	TRINITY_DN13333_c0_g2	Reverse transcriptase domain-containing protein	7.95807	2.99242	1.30193	1.68499e-07	1.24606e-05
[UP]	TRINITY_DN5442_c0_g1	CSC1-like protein 1	2.15735	1.10926	4.4927	1.68564e-07	1.24606e-05
[UP]	TRINITY_DN467_c0_g1	uncharacterized protein LOC115879594	6.53602	2.70841	9.92876	1.7613e-07	1.29372e-05
[UP]	TRINITY_DN985_c0_g1	multidrug resistance-associated protein 4-like	2.18634	1.12852	4.36388	1.78066e-07	1.30676e-05
[UP]	TRINITY_DN5265_c0_g1	delta-1-pyrroline-5-carboxylate synthase	5.98262	2.58078	9.52569	1.80276e-07	1.32178e-05
[UP]	TRINITY_DN467_c0_g2	probable chitinase 10	14.4544	3.85344	-1.11291	1.85852e-07	1.35774e-05
[UP]	TRINITY_DN7711_c0_g1	camp-dependent protein kinase type ii regulatory subunit	2.05261	1.03746	7.79945	1.85778e-07	1.35774e-05
[UP]	TRINITY_DN6884_c0_g1	PREDICTED: uncharacterized protein LOC109535045	2.04119	1.02941	8.25049	1.86179e-07	1.3589e-05
[UP]	TRINITY_DN915_c1_g1	UDP-glucuronosyltransferase 40AE2	4.39097	2.13454	1.62777	1.89241e-07	1.38001e-05
[UP]	TRINITY_DN4832_c0_g1	alpha-aminoadipic semialdehyde dehydrogenase	2.69025	1.42774	6.22903	1.89769e-07	1.38262e-05
[UP]	TRINITY_DN6146_c0_g1	---NA---	4.81188	2.2666	0.122251	1.93756e-07	1.40912e-05
[UP]	TRINITY_DN33070_c7_g1	---NA---	2.38974	1.25686	3.47976	1.95681e-07	1.4193e-05
[UP]	TRINITY_DN1666_c0_g1	synaptic vesicle glycoprotein 2B-like	2.14769	1.10279	6.23599	1.99494e-07	1.44437e-05
[UP]	TRINITY_DN6015_c5_g1	Collagen alpha-1(IV) chain	35.0859	5.13282	-1.93165	2.10783e-07	1.52202e-05
[UP]	TRINITY_DN1678_c0_g1	serine protease P153	3.18199	1.66993	7.01603	2.19703e-07	1.58219e-05
[UP]	TRINITY_DN974_c0_g1	dolichyl-diphosphooligosaccharide--protein glycosyltransferase subunit STT3A	2.01009	1.00726	5.61131	2.23251e-07	1.60489e-05
[UP]	TRINITY_DN3661_c0_g1	vacuolar protein sorting-associated protein 45	2.92028	1.54611	2.3968	2.28812e-07	1.64195e-05
[UP]	TRINITY_DN10627_c0_g1	Histone-lysine N-methyltransferase SETMAR	6.35255	2.66734	0.764404	2.29324e-07	1.64416e-05
[UP]	TRINITY_DN4240_c0_g1	DNA damage-regulated autophagy modulator protein 2-like	2.4939	1.3184	2.97181	2.31362e-07	1.65731e-05
[UP]	TRINITY_DN22590_c1_g3	---NA---	23.1774	4.53465	0.0226761	2.3163e-07	1.65777e-05
[UP]	TRINITY_DN2573_c0_g1	guanine deaminase	2.38307	1.25282	3.03548	2.32864e-07	1.66512e-05
[UP]	TRINITY_DN1271_c0_g1	alanine--glyoxylate aminotransferase 2-like	2.21616	1.14806	7.40965	2.35702e-07	1.68244e-05
[UP]	TRINITY_DN15354_c3_g1	serine protease	2.31346	1.21005	10.3873	2.36279e-07	1.68508e-05
[UP]	TRINITY_DN19694_c7_g1	cytochrome c oxidase subunit II	2.28899	1.19471	3.8487	2.41267e-07	1.71611e-05
[UP]	TRINITY_DN3084_c0_g1	calcium/calmodulin-dependent protein kinase type 1-like	2.03395	1.02428	6.85945	2.42692e-07	1.72473e-05
[UP]	TRINITY_DN1285_c0_g2	cilia- and flagella-associated protein 58-like	2.02578	1.01847	8.45157	2.4616e-07	1.74326e-05
[UP]	TRINITY_DN6644_c0_g1	neuroligin-4, X-linked-like	3.70533	1.8896	7.29804	2.48249e-07	1.75345e-05
[UP]	TRINITY_DN5063_c0_g2	signal peptidase complex subunit 3	2.10385	1.07303	5.34963	2.52801e-07	1.78249e-05
[UP]	TRINITY_DN13484_c0_g1	NADH dehydrogenase subunit 4	2.0715	1.05068	9.04739	2.64389e-07	1.85934e-05
[UP]	TRINITY_DN5322_c0_g1	small integral membrane protein 14	2.07811	1.05527	5.77648	2.64779e-07	1.86046e-05
[UP]	TRINITY_DN7855_c0_g1	---NA---	2.93694	1.55431	7.52193	2.66582e-07	1.8715e-05
[UP]	TRINITY_DN13375_c0_g1	gram-negative bacteria-binding protein 3	2.03139	1.02247	7.81676	2.71616e-07	1.9019e-05
[UP]	TRINITY_DN12384_c1_g1	testis-specific serine/threonine-protein kinase 1-like	2.02078	1.01491	6.93788	2.77604e-07	1.94215e-05
[UP]	TRINITY_DN1909_c0_g2	pyridoxal kinase	2.16941	1.11731	3.69602	2.78911e-07	1.94961e-05
[UP]	TRINITY_DN3242_c0_g1	larval cuticle protein 8-like	8.61023	3.10605	1.67239	2.93033e-07	2.04127e-05
[UP]	TRINITY_DN6553_c0_g1	THEG domain containing protein	2.07213	1.05111	9.03018	3.00691e-07	2.08922e-05
[UP]	TRINITY_DN19173_c0_g1	pathogenesis-related protein 5-like	2.61283	1.38561	2.88847	3.27102e-07	2.25916e-05
[UP]	TRINITY_DN1962_c0_g1	catalase	5.95479	2.57405	3.55109	3.3759e-07	2.32762e-05
[UP]	TRINITY_DN34752_c2_g1	PREDICTED: uncharacterized protein LOC109543682	37.9097	5.2445	-1.85895	3.4145e-07	2.35222e-05
[UP]	TRINITY_DN4761_c0_g1	CYC protein	2.03602	1.02575	5.97988	3.43568e-07	2.36279e-05
[UP]	TRINITY_DN5101_c0_g1	kinesin-like protein KIFC3	2.01573	1.01131	7.6417	3.46238e-07	2.37914e-05
[UP]	TRINITY_DN14671_c0_g1	electron transfer flavoprotein-ubiquinone oxidoreductase, mitochondrial	2.06031	1.04286	7.42124	3.50076e-07	2.39853e-05
[UP]	TRINITY_DN6717_c0_g1	antichymotrypsin-2 isoform X3	37.2628	5.21966	3.15473	3.50246e-07	2.39853e-05
[UP]	TRINITY_DN85988_c0_g1	---NA---	14.7568	3.88331	-1.63691	3.53257e-07	2.41321e-05
[UP]	TRINITY_DN69104_c0_g2	---NA---	4.56457	2.19048	4.41026	3.55106e-07	2.42362e-05
[UP]	TRINITY_DN20924_c1_g2	dynein light chain 1, cytoplasmic isoform X1	2.02861	1.02049	6.90382	3.58187e-07	2.44258e-05
[UP]	TRINITY_DN3982_c0_g1	PREDICTED: uncharacterized protein LOC109534301	2.19683	1.13543	4.51837	3.64755e-07	2.48319e-05
[UP]	TRINITY_DN17040_c2_g1	---NA---	3.53753	1.82274	2.20967	3.74425e-07	2.54474e-05
[UP]	TRINITY_DN7168_c0_g3	cytochrome b5-like	2.24725	1.16816	3.88796	3.75371e-07	2.54903e-05
[UP]	TRINITY_DN141681_c0_g1	coiled-coil domain-containing protein 124	2.06423	1.0456	5.62051	3.90744e-07	2.64898e-05
[UP]	TRINITY_DN69718_c0_g2	trypsin delta/gamma-like	2.34563	1.22998	7.07391	3.99099e-07	2.70336e-05
[UP]	TRINITY_DN23374_c0_g1	pectin methylesterase	6.76387	2.75785	9.16426	4.18152e-07	2.81826e-05
[UP]	TRINITY_DN7787_c0_g2	kielin/chordin-like protein	2.50053	1.32223	3.18757	4.19093e-07	2.82225e-05
[UP]	TRINITY_DN6327_c0_g1	PREDICTED: uncharacterized protein LOC109535416 isoform X1	21.9039	4.45311	0.924734	4.34554e-07	2.91909e-05
[UP]	TRINITY_DN693_c0_g2	protein D2-like	2.32329	1.21617	4.17972	4.4369e-07	2.97799e-05
[UP]	TRINITY_DN1206_c0_g2	PREDICTED: uncharacterized protein F13E9.13, mitochondrial	3.08671	1.62607	2.05597	4.74035e-07	3.17902e-05
[UP]	TRINITY_DN2849_c0_g1	PREDICTED: uncharacterized protein LOC109533350	2.23286	1.15889	3.83525	4.84251e-07	3.23413e-05
[UP]	TRINITY_DN5020_c0_g1	dTDP-D-glucose 4,6-dehydratase	2.09496	1.06692	3.87479	4.83925e-07	3.23413e-05
[UP]	TRINITY_DN14019_c1_g1	5-phosphohydroxy-L-lysine phospho-lyase isoform X1	13.0996	3.71145	-1.20713	4.89085e-07	3.25835e-05
[UP]	TRINITY_DN4227_c0_g1	aminopeptidase N	2.784	1.47716	9.49684	5.01495e-07	3.3328e-05
[UP]	TRINITY_DN68928_c0_g1	acyl-CoA Delta(11) desaturase-like	35.0357	5.13075	-1.91727	5.05818e-07	3.35877e-05
[UP]	TRINITY_DN5564_c0_g1	cyclic nucleotide-binding domain-containing protein 2-like	2.00967	1.00696	6.82883	5.15998e-07	3.42076e-05
[UP]	TRINITY_DN6718_c0_g1	PREDICTED: uncharacterized protein LOC109544436	2.14086	1.09819	5.04127	5.16787e-07	3.42319e-05
[UP]	TRINITY_DN1588_c2_g1	6-phosphofructo-2-kinase/fructose-2,6-bisphosphatase isoform X2	2.78168	1.47596	2.17079	5.22052e-07	3.45523e-05
[UP]	TRINITY_DN127448_c0_g1	cytochrome b	2.58145	1.36818	7.8863	5.35153e-07	3.53616e-05
[UP]	TRINITY_DN8722_c0_g1	glycine N-methyltransferase	2.53662	1.34291	7.0942	5.37959e-07	3.54722e-05
[UP]	TRINITY_DN9557_c0_g1	sarcosine dehydrogenase, mitochondrial	3.1968	1.67663	8.11938	5.37352e-07	3.54722e-05
[UP]	TRINITY_DN3400_c0_g1	phosphopantothenate--cysteine ligase	2.09815	1.06912	4.60296	5.57868e-07	3.66531e-05
[UP]	TRINITY_DN12172_c0_g1	trypsin delta-like	2.02855	1.02045	6.03563	6.1358e-07	4.01181e-05
[UP]	TRINITY_DN2790_c0_g1	Lys domain containing protein	3.0542	1.61079	1.72457	6.15194e-07	4.01587e-05
[UP]	TRINITY_DN21739_c0_g3	NADH dehydrogenase subunit 5	3.21872	1.68648	1.74439	6.51045e-07	4.22266e-05
[UP]	TRINITY_DN3019_c0_g1	putative phosphoenolpyruvate synthase isoform X1	2.00317	1.00229	6.58369	6.60254e-07	4.27751e-05
[UP]	TRINITY_DN151823_c0_g1	cholecystokinin receptor-like isoform X5	2.04691	1.03345	4.80557	7.09193e-07	4.56324e-05
[UP]	TRINITY_DN19657_c0_g1	myrosinase 1-like	3.69964	1.88738	10.1169	7.24442e-07	4.65397e-05
[UP]	TRINITY_DN2226_c0_g1	---NA---	147.65	7.20603	6.0571	7.34842e-07	4.71703e-05
[UP]	TRINITY_DN2157_c0_g1	---NA---	2.43655	1.28484	4.1623	7.44519e-07	4.77172e-05
[UP]	TRINITY_DN6664_c0_g1	galactoside 2-alpha-L-fucosyltransferase 2-like	2.27132	1.18353	3.36838	7.59928e-07	4.86648e-05
[UP]	TRINITY_DN9052_c0_g1	juvenile hormone inducible protein	4.52944	2.17933	4.15293	7.71895e-07	4.93921e-05
[UP]	TRINITY_DN12753_c0_g1	transmembrane protein 50A	2.38277	1.25264	3.02576	7.94322e-07	5.06271e-05
[UP]	TRINITY_DN3897_c0_g2	PREDICTED: uncharacterized protein LOC109540286	3.55173	1.82852	3.53173	8.07507e-07	5.12656e-05
[UP]	TRINITY_DN34224_c1_g1	---NA---	8.62912	3.10921	-0.0971188	8.12912e-07	5.15683e-05
[UP]	TRINITY_DN737_c0_g1	PREDICTED: uncharacterized protein LOC109545336 isoform X1	2.08398	1.05934	5.01953	8.44626e-07	5.33294e-05
[UP]	TRINITY_DN2646_c5_g1	delta(3,5)-Delta(2,4)-dienoyl-CoA isomerase, mitochondrial	2.04529	1.0323	5.47876	8.45443e-07	5.33394e-05
[UP]	TRINITY_DN42441_c0_g1	L-galactose dehydrogenase-like	4.48288	2.16442	4.09178	8.49519e-07	5.35131e-05
[UP]	TRINITY_DN8220_c0_g1	luciferin 4-monooxygenase-like isoform X1	2.05648	1.04017	5.49985	8.50493e-07	5.35328e-05
[UP]	TRINITY_DN4503_c0_g1	apolipophorins isoform X2	7.57744	2.92171	11.6124	8.52056e-07	5.35895e-05
[UP]	TRINITY_DN1841_c0_g1	---NA---	20.2121	4.33715	1.61708	8.52969e-07	5.36053e-05
[UP]	TRINITY_DN3803_c0_g1	ATP-dependent translocase ABCB1	2.22579	1.15432	6.21299	8.91379e-07	5.5889e-05
[UP]	TRINITY_DN1880_c1_g1	von Willebrand factor D and EGF domain-containing protein-like	2.53003	1.33915	6.77476	8.95959e-07	5.61327e-05
[UP]	TRINITY_DN1428_c0_g1	cytochrome b561 domain-containing protein 2-like	4.38779	2.13349	4.47003	9.46632e-07	5.89878e-05
[UP]	TRINITY_DN2603_c0_g1	venom acid phosphatase Acph-1-like	2.80102	1.48595	4.58535	9.66554e-07	6.01084e-05
[UP]	TRINITY_DN5576_c0_g1	scavenger receptor class B member 1-like	14.5877	3.86668	-1.64546	9.81838e-07	6.08071e-05
[UP]	TRINITY_DN127247_c0_g1	chitinase domain-containing protein 1	2.01617	1.01162	4.62486	9.85068e-07	6.09605e-05
[UP]	TRINITY_DN1222_c0_g1	doublesex- and mab-3-related transcription factor DM-W-like isoform X5	2.7695	1.46962	2.07466	1.01655e-06	6.27832e-05
[UP]	TRINITY_DN153110_c0_g1	hypothetical protein GWI33_008580	2.04758	1.03392	5.02084	1.01685e-06	6.27832e-05
[UP]	TRINITY_DN23635_c0_g1	UNKNOWN	5.92577	2.567	-0.234283	1.0201e-06	6.2936e-05
[UP]	TRINITY_DN673_c0_g1	H(+)/Cl(-) exchange transporter 5 isoform X1	2.06707	1.04759	7.93132	1.04166e-06	6.40708e-05
[UP]	TRINITY_DN829_c1_g1	HTH Tnp Tc3 2 domain containing protein	4.3409	2.118	0.77957	1.07927e-06	6.61326e-05
[UP]	TRINITY_DN133030_c0_g1	---NA---	2.91825	1.5451	1.68939	1.09961e-06	6.72772e-05
[UP]	TRINITY_DN1817_c0_g1	4-coumarate--CoA ligase 1-like	3.09177	1.62843	4.18589	1.10552e-06	6.75879e-05
[UP]	TRINITY_DN1523_c0_g1	LIM and SH3 domain protein F42H10.3	5.68981	2.50838	-0.447093	1.11749e-06	6.81651e-05
[UP]	TRINITY_DN50110_c0_g1	protein ANTAGONIST OF LIKE HETEROCHROMATIN PROTEIN 1-like	13.6459	3.77039	-1.51351	1.16054e-06	7.06317e-05
[UP]	TRINITY_DN139302_c1_g1	cytochrome b	2.5671	1.36014	6.94944	1.1883e-06	7.21042e-05
[UP]	TRINITY_DN4041_c0_g1	EF-hand domain-containing protein D2 homolog	2.02927	1.02096	5.38308	1.24862e-06	7.56306e-05
[UP]	TRINITY_DN8526_c0_g1	Luciferin 4-monooxygenase	3.9374	1.97724	1.22361	1.24922e-06	7.56306e-05
[UP]	TRINITY_DN139250_c0_g1	protein spaetzle	2.11846	1.08302	4.35975	1.30896e-06	7.90108e-05
[UP]	TRINITY_DN2469_c0_g1	inosine-uridine preferring nucleoside hydrolase-like	3.23265	1.69272	3.31836	1.31005e-06	7.90181e-05
[UP]	TRINITY_DN4599_c0_g1	lysosomal alpha-mannosidase-like	2.69089	1.42808	7.64437	1.35994e-06	8.19047e-05
[UP]	TRINITY_DN21739_c0_g2	NADH dehydrogenase subunit 5	2.76817	1.46893	2.39199	1.39839e-06	8.41583e-05
[UP]	TRINITY_DN3253_c1_g2	---NA---	3.19799	1.67717	1.37531	1.40103e-06	8.42542e-05
[UP]	TRINITY_DN7571_c4_g1	hypothetical protein FQR65_LT09528	10.4445	3.38468	-0.457901	1.43229e-06	8.60066e-05
[UP]	TRINITY_DN5654_c0_g1	ninjurin-1-like	9.22151	3.205	-0.369071	1.47128e-06	8.81513e-05
[UP]	TRINITY_DN24948_c12_g1	NADH dehydrogenase subunit 4	3.36201	1.74932	0.958436	1.50908e-06	9.02162e-05
[UP]	TRINITY_DN29924_c0_g2	carboxypeptidase N subunit 2-like	2.04935	1.03517	5.5332	1.5126e-06	9.03595e-05
[UP]	TRINITY_DN24473_c0_g2	laccase 1 isoform X1	2.77473	1.47235	1.96559	1.53889e-06	9.17948e-05
[UP]	TRINITY_DN3971_c0_g1	Sulfotransferase 1C4	3.22202	1.68796	2.61126	1.55251e-06	9.25388e-05
[UP]	TRINITY_DN16191_c0_g1	---NA---	11.7749	3.55764	-1.31673	1.58146e-06	9.39879e-05
[UP]	TRINITY_DN2035_c0_g1	---NA---	2.72858	1.44815	2.32089	1.66034e-06	9.8243e-05
[UP]	TRINITY_DN5902_c0_g3	---NA---	10.6819	3.41709	2.02526	1.67858e-06	9.91046e-05
[UP]	TRINITY_DN1230_c0_g1	piggyBac transposable element-derived protein 4-like	2.53486	1.3419	8.86596	1.69403e-06	9.98714e-05
[UP]	TRINITY_DN11475_c0_g1	---NA---	2.20168	1.1386	3.4828	1.70108e-06	0.000100141
[UP]	TRINITY_DN5715_c0_g1	hypothetical protein JTB14_017691	2.13312	1.09296	3.53276	1.72351e-06	0.000101241
[UP]	TRINITY_DN6481_c0_g1	anoctamin-10 isoform X2	2.07992	1.05653	4.57317	1.74373e-06	0.000102354
[UP]	TRINITY_DN1788_c0_g1	organic cation transporter protein-like isoform X2	2.73748	1.45285	1.95789	1.77043e-06	0.000103621
[UP]	TRINITY_DN28027_c0_g1	endoplasmic reticulum resident protein 29	9.85333	3.30061	-1.23889	1.81198e-06	0.000105594
[UP]	TRINITY_DN2911_c0_g1	retinol dehydrogenase 11-like	2.47195	1.30565	2.86187	1.85141e-06	0.000107737
[UP]	TRINITY_DN16161_c0_g1	L-lactate dehydrogenase	2.07268	1.05149	4.1036	2.15014e-06	0.000124051
[UP]	TRINITY_DN4921_c0_g1	glycoside hydrolase family protein 48	3.26215	1.70583	4.69855	2.24177e-06	0.000128695
[UP]	TRINITY_DN7284_c0_g3	transducin family protein / WD-40 repeat family protein	185.485	7.53516	-0.252951	2.31277e-06	0.000132302
[UP]	TRINITY_DN1461_c0_g1	---NA---	4.00957	2.00345	0.606786	2.35411e-06	0.000134477
[UP]	TRINITY_DN117010_c0_g1	endonuclease-reverse transcriptase	69.7863	6.12487	-1.29131	2.43798e-06	0.000138876
[UP]	TRINITY_DN29216_c1_g1	NADH dehydrogenase subunit 5	3.43325	1.77957	0.991046	2.44126e-06	0.000138965
[UP]	TRINITY_DN7123_c0_g1	---NA---	17.3609	4.11777	-1.71642	2.45071e-06	0.000139306
[UP]	TRINITY_DN30353_c0_g1	cytochrome B5	2.36522	1.24197	2.91768	2.46503e-06	0.000139924
[UP]	TRINITY_DN8789_c0_g1	leucine-rich repeat-containing protein 15-like	2.44452	1.28955	2.74784	2.50259e-06	0.000141857
[UP]	TRINITY_DN16043_c0_g1	PREDICTED: uncharacterized protein LOC109546760	2.04923	1.03508	4.55085	2.5553e-06	0.000144643
[UP]	TRINITY_DN59385_c0_g1	---NA---	126.817	6.9866	11.5291	2.80052e-06	0.000157532
[UP]	TRINITY_DN5905_c0_g1	PREDICTED: uncharacterized protein LOC109535541	36.9513	5.20755	-1.88628	2.94121e-06	0.000164758
[UP]	TRINITY_DN5507_c0_g1	guanine nucleotide-binding protein G(f) subunit alpha	2.87186	1.52198	1.5862	3.01546e-06	0.000168568
[UP]	TRINITY_DN14419_c0_g1	regucalcin-like	3.08236	1.62403	7.06952	3.08079e-06	0.000172101
[UP]	TRINITY_DN5063_c0_g1	uncharacterized protein LOC111049069	15.6661	3.96957	-1.80956	3.14304e-06	0.000175216
[UP]	TRINITY_DN7742_c0_g1	fasciclin-1-like	4.06748	2.02413	3.07561	3.16462e-06	0.000176298
[UP]	TRINITY_DN16968_c0_g1	lipase 3-like	3.14569	1.65338	1.41912	3.20214e-06	0.00017802
[UP]	TRINITY_DN105194_c0_g1	PREDICTED: uncharacterized protein LOC109542138	2.07537	1.05337	4.45169	3.24973e-06	0.000180171
[UP]	TRINITY_DN154279_c0_g1	---NA---	7.06072	2.81982	-0.618503	3.35925e-06	0.000185753
[UP]	TRINITY_DN5672_c0_g1	hypothetical protein GWI33_007351	2.7184	1.44276	1.61961	3.35959e-06	0.000185753
[UP]	TRINITY_DN5629_c4_g1	hypothetical protein BO70DRAFT_375594	6.83332	2.77259	-0.799478	3.46493e-06	0.000191316
[UP]	TRINITY_DN1890_c0_g1	mpv17-like protein	2.36439	1.24147	2.78634	3.49373e-06	0.000192774
[UP]	TRINITY_DN157095_c0_g1	uncharacterized protein LOC107268379	8.14493	3.0259	-1.30717	3.55962e-06	0.000195876
[UP]	TRINITY_DN30220_c9_g1	translation initiation factor IF-2-like	8.94159	3.16053	5.57069	3.64064e-06	0.000199655
[UP]	TRINITY_DN42416_c4_g1	alpha-l1 nicotinic acetyl choline receptor	30.5652	4.93382	-2.02421	3.81415e-06	0.000208465
[UP]	TRINITY_DN24181_c0_g2	uncharacterized protein LOC111255160, partial	17.9403	4.16513	-1.70801	3.86349e-06	0.000210593
[UP]	TRINITY_DN3441_c0_g1	hypothetical protein GWI33_001690	2.05309	1.0378	4.30294	3.86647e-06	0.000210613
[UP]	TRINITY_DN40278_c1_g1	---NA---	2.72717	1.4474	4.47318	3.97959e-06	0.000216484
[UP]	TRINITY_DN4432_c0_g1	---NA---	14.2446	3.83234	-1.15238	3.97918e-06	0.000216484
[UP]	TRINITY_DN1930_c0_g1	transcription factor SFP1-like isoform X1	2.11018	1.07737	4.85877	3.98828e-06	0.000216811
[UP]	TRINITY_DN13192_c0_g1	myrosinase 1-like	5.88474	2.55698	-0.910164	4.09713e-06	0.000221983
[UP]	TRINITY_DN3157_c0_g2	gamma-interferon-inducible lysosomal thiol reductase-like	3.21222	1.68357	2.97301	4.13369e-06	0.000223664
[UP]	TRINITY_DN117947_c0_g1	---NA---	4.88213	2.28751	-0.476856	4.18675e-06	0.000225931
[UP]	TRINITY_DN37367_c0_g1	---NA---	17.1444	4.09966	-1.72679	4.21087e-06	0.000227081
[UP]	TRINITY_DN5902_c0_g2	zinc finger MYM-type protein 1-like	6.25549	2.64512	4.38748	4.27673e-06	0.000230173
[UP]	TRINITY_DN20394_c3_g2	reverse transcriptase family protein	10.932	3.45049	-1.16217	4.29512e-06	0.000231009
[UP]	TRINITY_DN10403_c0_g1	cytochrome P450 4d2-like	2.31747	1.21255	8.49275	4.31299e-06	0.000231816
[UP]	TRINITY_DN62726_c0_g1	mitochondrial glutamate carrier 1-like	2.02211	1.01586	6.35024	4.3895e-06	0.000235303
[UP]	TRINITY_DN9343_c0_g1	---NA---	2.21824	1.14942	3.07557	4.5125e-06	0.000240939
[UP]	TRINITY_DN6415_c0_g1	cytochrome P450 315a1, mitochondrial	3.07272	1.61952	1.30533	4.62193e-06	0.000246295
[UP]	TRINITY_DN6040_c0_g1	protein transport protein Sec61 subunit beta-like	2.05209	1.0371	4.06621	4.65686e-06	0.000247872
[UP]	TRINITY_DN324_c0_g1	beta-1,3-galactosyltransferase 5	2.33112	1.22102	2.81775	4.70785e-06	0.000250379
[UP]	TRINITY_DN8102_c0_g1	pro-resilin-like	3.33008	1.73556	2.73041	4.73759e-06	0.00025163
[UP]	TRINITY_DN6396_c0_g2	alpha-L-fucosidase-like isoform X2	9.25116	3.20963	2.56532	4.74934e-06	0.000251923
[UP]	TRINITY_DN3472_c0_g1	radical S-adenosyl methionine domain-containing protein 2-like	3.32819	1.73474	1.29197	5.00646e-06	0.000264695
[UP]	TRINITY_DN55375_c0_g1	serine protease inhibitor Kazal-type 1-like	2.91776	1.54486	3.75628	5.18702e-06	0.000273526
[UP]	TRINITY_DN29717_c1_g2	uncharacterized protein LOC114348086, partial	4.59959	2.2015	0.0346076	5.35723e-06	0.000281768
[UP]	TRINITY_DN30699_c0_g1	adenine phosphoribosyltransferase	2.20295	1.13944	2.8201	5.50482e-06	0.000288593
[UP]	TRINITY_DN56483_c0_g1	PREDICTED: uncharacterized protein LOC109534789	3.48491	1.80112	4.95874	5.51313e-06	0.000288842
[UP]	TRINITY_DN4825_c0_g1	brachyurin-like	2.25858	1.17542	9.21177	5.60227e-06	0.000293132
[UP]	TRINITY_DN34755_c0_g1	transketolase-like protein 2 isoform X2	5.934	2.569	-0.899622	6.00188e-06	0.000311424
[UP]	TRINITY_DN11735_c0_g2	odorant binding protein	13.0104	3.7016	8.51569	6.1962e-06	0.00032048
[UP]	TRINITY_DN2762_c0_g1	hypothetical protein YQE_03341, partial	2.12646	1.08845	3.76337	6.22224e-06	0.000321621
[UP]	TRINITY_DN4813_c1_g2	---NA---	4.20139	2.07087	0.206251	6.26001e-06	0.000323367
[UP]	TRINITY_DN7889_c0_g1	cell wall integrity and stress response component 4-like	2.20649	1.14175	3.31878	6.32158e-06	0.000325302
[UP]	TRINITY_DN4076_c0_g1	putative nuclease HARBI1	3.1849	1.67125	5.38303	6.75493e-06	0.000345188
[UP]	TRINITY_DN15282_c2_g2	cytochrome oxidase subunit I	2.13331	1.09309	3.34914	6.76233e-06	0.000345348
[UP]	TRINITY_DN24322_c1_g1	---NA---	14.6018	3.86807	-1.29977	7.05054e-06	0.000358484
[UP]	TRINITY_DN2670_c0_g1	---NA---	5.5065	2.46113	2.74144	7.20792e-06	0.000366026
[UP]	TRINITY_DN63006_c0_g1	---NA---	28.5998	4.83793	-2.0589	7.4138e-06	0.00037538
[UP]	TRINITY_DN337_c0_g1	---NA---	2.40713	1.26732	5.04556	7.49027e-06	0.000378464
[UP]	TRINITY_DN18571_c1_g1	PREDICTED: uncharacterized protein LOC109542843	4.25547	2.08932	7.75284	7.63869e-06	0.000384285
[UP]	TRINITY_DN159120_c0_g1	---NA---	25.9753	4.69907	-2.13187	7.77571e-06	0.000390207
[UP]	TRINITY_DN1801_c0_g1	venom carboxylesterase-6-like	4.84973	2.2779	8.31901	7.89062e-06	0.000395729
[UP]	TRINITY_DN151400_c0_g1	hypothetical protein D910_02239	4.66502	2.22188	9.98796	8.66468e-06	0.00043002
[UP]	TRINITY_DN5689_c0_g1	---NA---	26.4754	4.72658	-2.11566	8.74888e-06	0.000433667
[UP]	TRINITY_DN912_c0_g1	---NA---	2.45492	1.29567	2.22586	8.91452e-06	0.000440528
[UP]	TRINITY_DN3466_c0_g1	beta-1,4-glucuronyltransferase 1-like	2.26092	1.17691	2.97404	9.11737e-06	0.000450278
[UP]	TRINITY_DN1259_c1_g1	serine protease snake-like	2.13178	1.09206	5.39526	9.19625e-06	0.000453896
[UP]	TRINITY_DN151319_c0_g1	conserved hypothetical protein	10.6145	3.40796	-1.55117	9.41583e-06	0.000464451
[UP]	TRINITY_DN5633_c0_g3	---NA---	6.24113	2.64181	0.409324	9.46102e-06	0.000466112
[UP]	TRINITY_DN11510_c0_g1	monocarboxylate transporter 14-like	2.893	1.53257	1.25634	9.6719e-06	0.000475633
[UP]	TRINITY_DN15814_c3_g1	---NA---	2.88374	1.52794	1.25005	1.01116e-05	0.000494251
[UP]	TRINITY_DN15824_c0_g1	NADH dehydrogenase subunit 3	2.71638	1.44169	3.55061	1.03284e-05	0.000504547
[UP]	TRINITY_DN2540_c0_g1	probable cytochrome P450 6a14	2.36995	1.24485	2.92894	1.07917e-05	0.000525277
[UP]	TRINITY_DN7167_c0_g1	cytosolic 10-formyltetrahydrofolate dehydrogenase	2.28337	1.19116	6.69437	1.08801e-05	0.000528915
[UP]	TRINITY_DN115965_c0_g1	putative juvenile hormone-inducible protein	3.26314	1.70626	6.95964	1.09711e-05	0.000532727
[UP]	TRINITY_DN8104_c0_g1	farnesyl pyrophosphate synthase	34.0454	5.08939	-1.94641	1.09779e-05	0.000532739
[UP]	TRINITY_DN16788_c0_g1	myrosinase 1-like	3.11521	1.63933	6.29878	1.1346e-05	0.00054994
[UP]	TRINITY_DN15726_c1_g1	---NA---	7.05875	2.81941	-1.42865	1.17951e-05	0.00056763
[UP]	TRINITY_DN11081_c0_g1	---NA---	81.209	6.34357	9.54393	1.1865e-05	0.000569637
[UP]	TRINITY_DN62320_c0_g1	titin isoform X2	3.09626	1.63053	3.02321	1.21486e-05	0.000581531
[UP]	TRINITY_DN55775_c0_g1	Retrovirus-related Pol polyprotein from transposon TNT 1-94	4.09055	2.0323	-0.175628	1.28278e-05	0.000610793
[UP]	TRINITY_DN9578_c0_g1	PREDICTED: uncharacterized protein LOC108764576	6.7815	2.7616	-0.905931	1.35159e-05	0.000639794
[UP]	TRINITY_DN50732_c0_g1	pathogenesis-related protein 5-like	3.67074	1.87607	9.33006	1.38356e-05	0.000653398
[UP]	TRINITY_DN6406_c0_g1	putative nuclease HARBI1	2.83734	1.50454	1.47644	1.39465e-05	0.000657417
[UP]	TRINITY_DN2186_c0_g1	ankyrin repeat protein	2.57671	1.36553	2.49952	1.41114e-05	0.000664096
[UP]	TRINITY_DN15452_c0_g1	serine protease inhibitor 77Ba isoform X1	2.0735	1.05207	3.47586	1.43087e-05	0.000671431
[UP]	TRINITY_DN5041_c0_g1	larval cuticle protein III/IV-like	9.83477	3.29789	-1.36595	1.43678e-05	0.000673811
[UP]	TRINITY_DN25614_c1_g1	---NA---	26.3725	4.72096	-2.12515	1.45032e-05	0.00067977
[UP]	TRINITY_DN11_c0_g3	phosphatidylserine synthase 1	2.0264	1.01892	6.01587	1.45252e-05	0.000680407
[UP]	TRINITY_DN5154_c2_g1	---NA---	5.06506	2.34058	-0.687445	1.4821e-05	0.000691552
[UP]	TRINITY_DN3774_c0_g1	hydroxyacid oxidase 1	2.37913	1.25043	4.42541	1.48428e-05	0.000692079
[UP]	TRINITY_DN3671_c0_g1	uncharacterized protein LOC108917603	4.79883	2.26268	5.49964	1.51058e-05	0.000702723
[UP]	TRINITY_DN11259_c0_g1	prolyl 3-hydroxylase 1-like	2.0996	1.07011	3.94663	1.5412e-05	0.000715325
[UP]	TRINITY_DN18032_c1_g1	---NA---	5.69576	2.50989	-0.572498	1.63139e-05	0.000753727
[UP]	TRINITY_DN2821_c0_g1	beta-galactosidase-1-like protein 3	2.79079	1.48067	7.70446	1.66466e-05	0.000766473
[UP]	TRINITY_DN2551_c0_g1	lectin subunit alpha-like	14.5363	3.86159	8.86974	1.67965e-05	0.000772495
[UP]	TRINITY_DN19501_c0_g1	---NA---	3.39219	1.76222	0.781546	1.69136e-05	0.000776998
[UP]	TRINITY_DN14920_c1_g2	DUF4817 domain-containing protein	12.7894	3.67688	-1.95543	1.703e-05	0.000781903
[UP]	TRINITY_DN31071_c2_g1	hypothetical transcript	8.41076	3.07224	-1.505	1.72528e-05	0.000791235
[UP]	TRINITY_DN12289_c0_g1	ATP-dependent DNA helicase PIF1	4.10276	2.0366	2.82268	1.77906e-05	0.000814513
[UP]	TRINITY_DN51820_c0_g1	PREDICTED: uncharacterized protein LOC109532838 isoform X1	2.12841	1.08978	3.24614	1.98867e-05	0.000903325
[UP]	TRINITY_DN12234_c0_g1	cytochrome P450 4C1-like	3.28174	1.71446	0.741329	1.99908e-05	0.000907546
[UP]	TRINITY_DN8489_c0_g1	PREDICTED: uncharacterized protein LOC109545028	7.44156	2.89561	-1.49608	2.03253e-05	0.000920665
[UP]	TRINITY_DN6828_c0_g1	fibroblast growth factor receptor-like 1	2.1186	1.08311	2.77425	2.07323e-05	0.000936481
[UP]	TRINITY_DN3369_c0_g1	hypothetical protein YQE_05663, partial	3.16677	1.66301	2.73823	2.0831e-05	0.000940416
[UP]	TRINITY_DN14241_c0_g1	PREDICTED: uncharacterized protein LOC109539929	17.0647	4.09294	-2.02497	2.08989e-05	0.000942429
[UP]	TRINITY_DN5381_c0_g1	PREDICTED: uncharacterized protein LOC109541771	3.1875	1.67242	7.14017	2.10375e-05	0.000947625
[UP]	TRINITY_DN24494_c3_g1	---NA---	21.4689	4.42418	-1.86081	2.23703e-05	0.00100208
[UP]	TRINITY_DN4795_c0_g1	---NA---	2.28611	1.19289	2.65728	2.27394e-05	0.00101637
[UP]	TRINITY_DN57539_c2_g1	---NA---	17.389	4.1201	-2.00962	2.28337e-05	0.00101946
[UP]	TRINITY_DN7869_c0_g1	ejaculatory bulb-specific protein 3-like	2.43421	1.28346	4.28365	2.30535e-05	0.001027
[UP]	TRINITY_DN4937_c0_g1	cytochrome b5-related protein-like isoform X1	2.73445	1.45125	8.19049	2.33728e-05	0.00104008
[UP]	TRINITY_DN16237_c0_g1	hypothetical protein GWI33_009230	8.06421	3.01153	4.8518	2.34421e-05	0.00104259
[UP]	TRINITY_DN29216_c0_g1	NADH dehydrogenase subunit 5	5.53201	2.4678	-1.07504	2.41615e-05	0.00107223
[UP]	TRINITY_DN7284_c0_g4	signal anchor, putative	13.2944	3.73275	-1.92518	2.46299e-05	0.00109063
[UP]	TRINITY_DN15693_c1_g1	---NA---	6.26762	2.64792	-1.19327	2.48036e-05	0.00109652
[UP]	TRINITY_DN1932_c0_g1	protein tramtrack, beta isoform isoform X28	3.88622	1.95837	10.023	2.50131e-05	0.00110397
[UP]	TRINITY_DN1942_c0_g1	---NA---	3.63605	1.86237	4.18645	2.52884e-05	0.00111491
[UP]	TRINITY_DN2178_c1_g1	histone-lysine N-methyltransferase SETMAR-like	3.78641	1.92083	0.538515	2.59062e-05	0.00113904
[UP]	TRINITY_DN515_c0_g1	zinc finger protein basonuclin-2-like isoform X2	2.49302	1.31789	1.5186	2.59746e-05	0.00114025
[UP]	TRINITY_DN17287_c0_g2	---NA---	17.1828	4.10289	-2.03137	2.62765e-05	0.00115282
[UP]	TRINITY_DN27190_c0_g3	---NA---	18.7663	4.23007	-1.95301	2.66306e-05	0.00116678
[UP]	TRINITY_DN8010_c0_g1	---NA---	2.07045	1.04994	3.75004	2.76926e-05	0.00120905
[UP]	TRINITY_DN751_c0_g1	gonadotropin-releasing hormone II receptor	2.20858	1.14312	3.98762	2.80125e-05	0.00121711
[UP]	TRINITY_DN69718_c4_g1	serine protease	2.2703	1.18289	4.63373	2.86403e-05	0.00124105
[UP]	TRINITY_DN77748_c0_g2	hypothetical protein, partial	19.685	4.29903	-1.90675	3.03157e-05	0.00130596
[UP]	TRINITY_DN12947_c0_g1	---NA---	17.9249	4.16389	-1.98051	3.11241e-05	0.0013344
[UP]	TRINITY_DN3_c0_g1	cytochrome P450 9e2-like	3.04844	1.60807	5.02897	3.11105e-05	0.0013344
[UP]	TRINITY_DN18327_c0_g2	EcKinase, APH, and/or DUF1679 domain containing protein	2.17618	1.1218	2.35149	3.16202e-05	0.0013528
[UP]	TRINITY_DN32060_c0_g1	---NA---	6.16951	2.62516	-1.05254	3.16688e-05	0.00135345
[UP]	TRINITY_DN1128_c0_g1	beta-mannosidase	4.61344	2.20584	2.25124	3.1818e-05	0.00135839
[UP]	TRINITY_DN104925_c0_g1	---NA---	9.48333	3.24539	-1.81475	3.22311e-05	0.00137458
[UP]	TRINITY_DN32802_c0_g1	hypothetical protein JTB14_023924	3.00765	1.58864	1.09336	3.34405e-05	0.0014172
[UP]	TRINITY_DN11957_c1_g2	---NA---	8.86046	3.14738	-1.56235	3.36239e-05	0.00142348
[UP]	TRINITY_DN5016_c0_g1	glucose dehydrogenase [FAD, quinone]-like	25.1092	4.65014	-2.16349	3.37967e-05	0.00142855
[UP]	TRINITY_DN5787_c2_g1	kinesin-like protein Nod	3.28064	1.71398	1.03849	3.38556e-05	0.00143029
[UP]	TRINITY_DN88_c0_g2	innexin inx7 isoform X1	2.08754	1.06181	3.20357	3.39299e-05	0.00143194
[UP]	TRINITY_DN12687_c0_g1	carotenoid cleavage dioxygenase 1	15.2655	3.9322	-1.85301	3.47e-05	0.00146139
[UP]	TRINITY_DN88675_c0_g1	---NA---	4.87095	2.2842	-0.704743	3.51053e-05	0.00147616
[UP]	TRINITY_DN53651_c0_g1	myrosinase 1-like	3.65576	1.87017	3.1607	3.61545e-05	0.00151791
[UP]	TRINITY_DN884_c21_g1	hypothetical protein I3842_15G091100	24.332	4.60478	-2.16445	3.68672e-05	0.00154383
[UP]	TRINITY_DN92310_c0_g1	glandular kallikrein-3, submandibular-like	2.16199	1.11236	2.97652	3.81412e-05	0.0015947
[UP]	TRINITY_DN4886_c0_g4	---NA---	2.96531	1.56818	0.793716	3.82471e-05	0.00159665
[UP]	TRINITY_DN6548_c0_g1	NADH-cytochrome b5 reductase-like	2.10116	1.07119	2.6396	3.90415e-05	0.0016273
[UP]	TRINITY_DN2901_c0_g1	valine--tRNA ligase-like	2.12668	1.0886	3.02683	3.91227e-05	0.00162984
[UP]	TRINITY_DN2646_c0_g1	PREDICTED: uncharacterized protein LOC107191251	9.55912	3.25688	-1.53652	3.92133e-05	0.00163197
[UP]	TRINITY_DN37_c1_g1	odorant-binding protein 9	2.80112	1.486	4.88107	3.95158e-05	0.00164284
[UP]	TRINITY_DN5202_c0_g1	nose resistant to fluoxetine protein 6-like	2.98043	1.57552	4.72192	3.96111e-05	0.00164595
[UP]	TRINITY_DN14031_c0_g1	germin-like protein subfamily 2 member 1	34.0759	5.09068	-1.98232	3.96602e-05	0.0016468
[UP]	TRINITY_DN3069_c0_g1	alpha-aminoadipic semialdehyde synthase, mitochondrial	2.2464	1.16762	6.13823	4.02611e-05	0.00166868
[UP]	TRINITY_DN69104_c0_g3	---NA---	4.1381	2.04897	0.82686	4.05035e-05	0.00167615
[UP]	TRINITY_DN2478_c0_g2	serine protease 48-like	2.31785	1.21279	4.66613	4.10574e-05	0.00169568
[UP]	TRINITY_DN32384_c0_g1	protein FAM200A-like	4.08444	2.03014	-0.110782	4.16557e-05	0.00171769
[UP]	TRINITY_DN74278_c1_g2	---NA---	23.0484	4.52659	-1.45826	4.21604e-05	0.00173584
[UP]	TRINITY_DN13668_c1_g1	dolichyl pyrophosphate Man9GlcNAc2 alpha-1,3-glucosyltransferase	2.00904	1.00651	2.99178	4.4374e-05	0.00181774
[UP]	TRINITY_DN15534_c0_g1	pancreatic triacylglycerol lipase-like	4.42564	2.14589	2.927	4.58145e-05	0.00187021
[UP]	TRINITY_DN7151_c0_g1	---NA---	2.51852	1.33258	6.3543	4.67426e-05	0.00190608
[UP]	TRINITY_DN6664_c2_g1	vegetative cell wall protein gp1-like	2.20072	1.13797	4.33454	4.7442e-05	0.00192394
[UP]	TRINITY_DN13587_c2_g1	---NA---	9.99005	3.32049	-1.75961	4.94699e-05	0.00199974
[UP]	TRINITY_DN4067_c0_g1	putative deoxyribonuclease TATDN1	2.74395	1.45625	0.999504	4.9484e-05	0.00199974
[UP]	TRINITY_DN827_c0_g2	glycoside hydrolase family 32 protein	3.5352	1.82179	5.67047	5.03268e-05	0.00202975
[UP]	TRINITY_DN20312_c0_g4	---NA---	11.9659	3.58086	-1.99445	5.04144e-05	0.00203227
[UP]	TRINITY_DN12388_c0_g1	NPC intracellular cholesterol transporter 2-like	2.50085	1.32242	2.57466	5.13989e-05	0.00206475
[UP]	TRINITY_DN7326_c0_g1	3-hydroxyacyl-CoA dehydrogenase type-2	3.12085	1.64194	0.407584	5.49594e-05	0.00219255
[UP]	TRINITY_DN8550_c0_g6	---NA---	7.40818	2.88912	-1.58708	5.56864e-05	0.0022161
[UP]	TRINITY_DN2163_c0_g1	palmitoyl-protein thioesterase 1-like	2.72679	1.44721	4.39351	5.57853e-05	0.00221634
[UP]	TRINITY_DN447_c0_g2	proctolin receptor	2.32308	1.21604	4.72765	5.58021e-05	0.00221634
[UP]	TRINITY_DN31590_c1_g1	---NA---	23.5409	4.5571	-2.18505	5.80709e-05	0.00229183
[UP]	TRINITY_DN11903_c0_g1	juvenile hormone acid O-methyltransferase	2.89072	1.53143	0.522073	5.87332e-05	0.00231282
[UP]	TRINITY_DN7071_c0_g1	pro-resilin-like isoform X2	3.68022	1.87979	4.81551	5.87456e-05	0.00231282
[UP]	TRINITY_DN21867_c0_g2	---NA---	23.5497	4.55763	-2.18513	6.04073e-05	0.00237132
[UP]	TRINITY_DN17008_c0_g1	proton-coupled amino acid transporter-like protein CG1139 isoform X1	2.72772	1.4477	8.15857	6.21228e-05	0.0024269
[UP]	TRINITY_DN7778_c0_g1	transcription elongation factor 1 homolog	2.68779	1.42642	5.09801	6.24539e-05	0.00243748
[UP]	TRINITY_DN2124_c0_g1	probable salivary secreted peptide	2.18588	1.12822	7.35429	6.37675e-05	0.00248396
[UP]	TRINITY_DN98465_c0_g1	CHK1 checkpoint-like protein	6.22684	2.6385	-1.22781	6.47091e-05	0.002517
[UP]	TRINITY_DN15869_c1_g1	---NA---	17.9045	4.16225	-1.96504	6.57995e-05	0.00254961
[UP]	TRINITY_DN53321_c0_g1	---NA---	23.8084	4.5734	-2.18098	6.60913e-05	0.00255969
[UP]	TRINITY_DN96487_c0_g1	---NA---	21.3622	4.41699	-2.25784	6.6938e-05	0.00259125
[UP]	TRINITY_DN46380_c0_g1	uncharacterized protein LOC114342846	6.66074	2.73568	-1.29299	6.71617e-05	0.00259866
[UP]	TRINITY_DN8738_c0_g1	5-formyltetrahydrofolate cyclo-ligase	2.21595	1.14792	2.36088	6.76948e-05	0.00261679
[UP]	TRINITY_DN3850_c0_g1	uncharacterized protein LOC115891323	5.46351	2.44983	-1.26431	6.78952e-05	0.00262328
[UP]	TRINITY_DN5745_c0_g1	PREDICTED: uncharacterized protein LOC109546759 isoform X1	10.7092	3.42078	-1.86252	6.8403e-05	0.00264038
[UP]	TRINITY_DN83_c2_g3	acyl-coenzyme A thioesterase 13-like	2.14535	1.10122	3.72516	6.99469e-05	0.00269355
[UP]	TRINITY_DN140819_c0_g1	---NA---	16.0269	4.00243	-2.05884	7.18075e-05	0.00275995
[UP]	TRINITY_DN67610_c0_g2	---NA---	6.97117	2.8014	-1.754	7.31703e-05	0.002807
[UP]	TRINITY_DN32208_c8_g1	hypothetical protein X777_02509	2.2481	1.16871	2.03554	7.33675e-05	0.00281205
[UP]	TRINITY_DN127956_c0_g1	protease-associated pa	10.3993	3.37841	-1.90607	7.41756e-05	0.00283217
[UP]	TRINITY_DN35978_c0_g1	brachyurin-like	3.08123	1.62351	1.1643	7.75547e-05	0.00295142
[UP]	TRINITY_DN44157_c0_g1	probable multidrug resistance-associated protein lethal(2)03659	4.50631	2.17195	-0.773083	7.78351e-05	0.0029607
[UP]	TRINITY_DN12559_c0_g1		2.04907	1.03497	8.48268	8.00295e-05	0.00303277
[UP]	TRINITY_DN24731_c1_g1	---NA---	25.045	4.64645	-2.14356	8.07743e-05	0.00305956
[UP]	TRINITY_DN617_c0_g1	---NA---	2.64959	1.40577	6.30434	8.09642e-05	0.00306532
[UP]	TRINITY_DN26654_c0_g5	transposase-like protein	11.4248	3.51409	-1.83337	8.14492e-05	0.00308224
[UP]	TRINITY_DN19196_c0_g1	pectate lyase-like	35.8325	5.1632	-1.94379	8.16058e-05	0.00308528
[UP]	TRINITY_DN4858_c0_g1	disintegrin and metalloproteinase domain-containing protein 12	2.63379	1.39714	1.11169	8.1896e-05	0.0030948
[UP]	TRINITY_DN13990_c0_g1	transcription elongation factor SPT5-like	3.7374	1.90203	2.77089	8.38805e-05	0.00315654
[UP]	TRINITY_DN1215_c0_g2	putative glucose dehydrogenase	13.6533	3.77118	2.12416	8.57952e-05	0.00321961
[UP]	TRINITY_DN8631_c0_g1	serine protease snake-like	2.00794	1.00571	4.21351	8.87379e-05	0.0033208
[UP]	TRINITY_DN2719_c0_g1	ATP-binding cassette sub-family G member 8	2.0669	1.04747	4.28261	8.96072e-05	0.00335029
[UP]	TRINITY_DN147_c0_g1	---NA---	2.57055	1.36207	1.20088	8.98125e-05	0.00335326
[UP]	TRINITY_DN12642_c0_g1	metallothionein-like protein 2	32.8113	5.03612	-2.01765	9.16904e-05	0.00341509
[UP]	TRINITY_DN26683_c0_g1	---NA---	15.0284	3.90962	-2.10085	9.17215e-05	0.00341509
[UP]	TRINITY_DN50950_c0_g1	cytochrome c oxidase subunit 3	2.23626	1.16109	2.82495	9.22239e-05	0.00343221
[UP]	TRINITY_DN93951_c0_g1	---NA---	2.2349	1.16021	2.02385	9.43988e-05	0.00350028
[UP]	TRINITY_DN6039_c0_g1	Lipase 3	3.22507	1.68933	0.31389	9.71222e-05	0.00358811
[UP]	TRINITY_DN71390_c0_g1	putative 10 kda secreted protein	15.541	3.95801	-2.09298	9.74733e-05	0.0035978
[UP]	TRINITY_DN6082_c0_g1	protein ALP1-like	2.39055	1.25734	1.53111	9.81784e-05	0.00361723
[UP]	TRINITY_DN83222_c2_g1	---NA---	3.94293	1.97927	-0.0599996	9.90241e-05	0.00364063
[UP]	TRINITY_DN8312_c0_g1	---NA---	4.49012	2.16675	0.0958455	9.9923e-05	0.00366815
[UP]	TRINITY_DN152678_c0_g1	glycoprotein-N-acetylgalactosamine 3-beta-galactosyltransferase 1-like	3.34884	1.74366	2.7954	0.000100289	0.00367825
[UP]	TRINITY_DN8690_c0_g1	heat shock factor protein isoform X1	20.8569	4.38245	-2.26526	0.000100334	0.00367825
[UP]	TRINITY_DN5153_c0_g2	protein ANTAGONIST OF LIKE HETEROCHROMATIN PROTEIN 1-like	3.8516	1.94546	-0.323211	0.000106304	0.00386112
[UP]	TRINITY_DN144482_c0_g1	---NA---	159.296	7.31556	8.09765	0.000108031	0.00391607
[UP]	TRINITY_DN72676_c0_g1	uncharacterized protein LOC111502413	2.7775	1.47379	8.0617	0.000108581	0.00393073
[UP]	TRINITY_DN14710_c1_g1	zinc finger BED domain-containing protein 1-like	4.32744	2.11351	-1.08476	0.000108983	0.00394352
[UP]	TRINITY_DN140452_c1_g1	cathepsin L1-like	2.40696	1.26721	4.10646	0.000109536	0.00395643
[UP]	TRINITY_DN21113_c0_g1	farnesol dehydrogenase-like	2.86094	1.51649	7.39994	0.000111329	0.00400696
[UP]	TRINITY_DN1520_c1_g1	---NA---	9.19184	3.20035	-1.63543	0.000114684	0.00411484
[UP]	TRINITY_DN5429_c0_g1	nose resistant to fluoxetine protein 6-like	2.37561	1.2483	5.58188	0.000118381	0.00423435
[UP]	TRINITY_DN27951_c0_g1	---NA---	6.42148	2.68291	-1.82452	0.000119426	0.00426233
[UP]	TRINITY_DN4031_c0_g1	piggyBac transposable element-derived protein 3-like	2.35936	1.2384	4.38326	0.000119426	0.00426233
[UP]	TRINITY_DN76026_c0_g1	venom carboxylesterase-6-like	3.84904	1.9445	0.836076	0.000121111	0.00430914
[UP]	TRINITY_DN10199_c0_g1	---NA---	11.0475	3.46565	-2.05972	0.000123836	0.00439461
[UP]	TRINITY_DN4163_c0_g1	myrosinase 1-like	2.68023	1.42235	8.37957	0.000123991	0.0043981
[UP]	TRINITY_DN33288_c0_g1	probable medium-chain specific acyl-CoA dehydrogenase, mitochondrial	2.56442	1.35863	1.52949	0.000124081	0.00439936
[UP]	TRINITY_DN8421_c0_g1	---NA---	45.1701	5.49729	5.41271	0.000128372	0.00453166
[UP]	TRINITY_DN42416_c0_g1	conotoxin-like precursor unassigned superfamily 20	7.36253	2.8802	-1.84407	0.000129206	0.00455315
[UP]	TRINITY_DN5050_c0_g1	farnesyl pyrophosphate synthase-like	11.7685	3.55686	-2.01307	0.000130258	0.00458621
[UP]	TRINITY_DN4647_c9_g1	putative nuclease HARBI1	2.56583	1.35942	0.88078	0.000130503	0.00459287
[UP]	TRINITY_DN5752_c0_g1	PREDICTED: uncharacterized protein LOC109542840	3.27401	1.71106	11.6407	0.000131665	0.00462972
[UP]	TRINITY_DN9524_c0_g2	---NA---	22.3826	4.48431	-2.21158	0.000137329	0.00479969
[UP]	TRINITY_DN39088_c3_g1	---NA---	3.58604	1.84239	-0.199538	0.000138881	0.00484348
[UP]	TRINITY_DN153325_c0_g1	histone-lysine N-methyltransferase SETMAR-like	3.542	1.82457	-0.40796	0.000139678	0.00486707
[UP]	TRINITY_DN5237_c0_g1	---NA---	4.72556	2.24049	-0.802288	0.000139956	0.00487132
[UP]	TRINITY_DN11957_c1_g1	---NA---	11.06	3.46728	-1.84539	0.000141765	0.00492709
[UP]	TRINITY_DN66_c0_g1	serine protease P40	2.24144	1.16442	2.86735	0.000144175	0.00500009
[UP]	TRINITY_DN65414_c0_g1	---NA---	17.5464	4.13311	-1.98846	0.000144524	0.0050079
[UP]	TRINITY_DN5801_c0_g1	polygalacturonase-like	2.86284	1.51745	5.35622	0.000145139	0.00502063
[UP]	TRINITY_DN5014_c1_g4	apolipoprotein D-like	2.49749	1.32048	11.4699	0.00014658	0.00506616
[UP]	TRINITY_DN34410_c0_g1	calreticulin	3.1758	1.66712	0.197772	0.000150063	0.00517768
[UP]	TRINITY_DN11429_c0_g1	---NA---	3.48442	1.80092	0.32441	0.000153462	0.00527472
[UP]	TRINITY_DN1776_c0_g1	kappa-type opioid receptor-like	21.3027	4.41296	-2.24814	0.000155721	0.00534104
[UP]	TRINITY_DN28582_c0_g1	transmembrane protein 94 isoform X1	2.44093	1.28743	1.41965	0.000157115	0.00537973
[UP]	TRINITY_DN4918_c0_g1	microtubule-associated protein futsch-like isoform X1	2.0062	1.00446	2.90505	0.000157699	0.00539742
[UP]	TRINITY_DN6845_c1_g1	zinc finger protein PLAG1-like	2.04778	1.03406	3.87342	0.000157856	0.00540054
[UP]	TRINITY_DN18380_c0_g3	---NA---	19.5828	4.29151	-1.17326	0.000166113	0.00563302
[UP]	TRINITY_DN47690_c0_g2	---NA---	18.7146	4.22609	-2.3202	0.000166699	0.00564817
[UP]	TRINITY_DN9485_c0_g1	---NA---	3.24155	1.69668	-0.214002	0.000171053	0.005786
[UP]	TRINITY_DN9352_c1_g1	---NA---	4.35402	2.12235	-0.471582	0.000173145	0.00584942
[UP]	TRINITY_DN6233_c0_g1	---NA---	4.27828	2.09703	-0.463962	0.00017494	0.00590268
[UP]	TRINITY_DN993_c1_g2	reverse transcriptase family protein	4.43185	2.14791	2.62298	0.000175838	0.00592556
[UP]	TRINITY_DN652_c0_g1	PREDICTED: uncharacterized protein LOC109540701 isoform X1	2.127	1.08882	2.10095	0.000176791	0.00595273
[UP]	TRINITY_DN70329_c0_g2	ubiquinone biosynthesis monooxygenase COQ6 like protein	20.6399	4.36737	-2.26877	0.000181613	0.00609229
[UP]	TRINITY_DN143050_c0_g1	---NA---	8.02557	3.0046	-1.52122	0.000185438	0.00619747
[UP]	TRINITY_DN36057_c0_g2	---NA---	7.54814	2.91612	-1.09166	0.000189481	0.00632476
[UP]	TRINITY_DN8603_c0_g2	putative enzymatic polyprotein	3.52053	1.81579	-0.379431	0.000193592	0.00644074
[UP]	TRINITY_DN14537_c0_g1	---NA---	4.17209	2.06077	-1.15016	0.000194024	0.00645244
[UP]	TRINITY_DN11929_c0_g1	urease accessory protein UreE	25.172	4.65375	-2.18478	0.000197407	0.00654612
[UP]	TRINITY_DN75271_c0_g1	cathepsin L1-like	2.38582	1.25448	6.21775	0.000200587	0.00664341
[UP]	TRINITY_DN62936_c0_g1	CHK1 checkpoint-like protein	5.37018	2.42497	-1.33444	0.000205026	0.00676683
[UP]	TRINITY_DN30658_c0_g1	NADH dehydrogenase [ubiquinone] 1 alpha subcomplex subunit 6	2.1072	1.07532	2.26332	0.000206318	0.00679707
[UP]	TRINITY_DN12815_c0_g1	beta-galactosidase 13-like	127.268	6.99172	-0.713084	0.000206674	0.00680085
[UP]	TRINITY_DN382_c1_g1	---NA---	6.66376	2.73634	-1.7915	0.000209843	0.00688798
[UP]	TRINITY_DN1353_c0_g1	beta-galactosidase-1-like protein 2	14.3012	3.83807	-2.1369	0.000212847	0.00697525
[UP]	TRINITY_DN104124_c0_g1	---NA---	21.9451	4.45583	-2.22785	0.000213689	0.00699437
[UP]	TRINITY_DN1850_c1_g1	lysosomal alpha-glucosidase-like	2.9455	1.55851	3.78327	0.000216931	0.00708524
[UP]	TRINITY_DN2975_c0_g1	---NA---	2.86845	1.52027	5.02266	0.000217584	0.00710175
[UP]	TRINITY_DN35950_c1_g1	---NA---	2.91143	1.54173	0.349727	0.000220878	0.00719629
[UP]	TRINITY_DN22852_c0_g1	probable multidrug resistance-associated protein lethal(2)03659	5.84093	2.5462	-1.50812	0.000225031	0.00731827
[UP]	TRINITY_DN1465_c0_g3	polygalacturonase	148.572	7.21502	-0.530634	0.000225191	0.00732051
[UP]	TRINITY_DN3513_c0_g1	---NA---	3.92291	1.97192	-0.279544	0.000227879	0.00739304
[UP]	TRINITY_DN20861_c0_g1	---NA---	3.19843	1.67736	-0.23655	0.000233863	0.00757807
[UP]	TRINITY_DN9395_c1_g1	piggyBac transposable element-derived protein 4-like	19.5227	4.28708	-2.30782	0.000244529	0.00786702
[UP]	TRINITY_DN23131_c0_g1	60S ribosomal protein L12	21.6438	4.43588	-2.26549	0.000246207	0.0079147
[UP]	TRINITY_DN17921_c0_g2	putative pectinesterase 63	191.314	7.5798	-0.20646	0.000246982	0.00793333
[UP]	TRINITY_DN2483_c0_g1	PREDICTED: uncharacterized protein LOC109543327	2.50526	1.32496	4.02927	0.000250595	0.00803663
[UP]	TRINITY_DN34759_c0_g1	hypothetical protein PPYR_04831	6.43785	2.68658	-1.81391	0.000252518	0.00808866
[UP]	TRINITY_DN5855_c0_g1	---NA---	143.805	7.16797	8.89485	0.000254562	0.00813803
[UP]	TRINITY_DN2056_c0_g1	xanthine dehydrogenase-like	2.3674	1.2433	5.22044	0.000256118	0.00818454
[UP]	TRINITY_DN607_c0_g1	myrosinase 1-like	3.52348	1.817	-0.793277	0.000259956	0.00829084
[UP]	TRINITY_DN40444_c1_g1	RNA-directed DNA polymerase from mobile element jockey-like	16.6688	4.05908	-2.01989	0.000262489	0.00836173
[UP]	TRINITY_DN1388_c0_g1	venom serine protease Bi-VSP	2.9934	1.58178	0.0596149	0.000264514	0.00841962
[UP]	TRINITY_DN4662_c0_g1	cytochrome P450	3.31197	1.72769	6.63795	0.000266333	0.00846753
[UP]	TRINITY_DN9699_c0_g1	hypothetical protein D910_09071	2.19084	1.13148	1.5633	0.00027097	0.00859133
[UP]	TRINITY_DN25040_c2_g3	transposase-like protein	3.69634	1.8861	0.445504	0.000272089	0.00862007
[UP]	TRINITY_DN152343_c0_g1	proclotting enzyme-like	2.12866	1.08995	2.19052	0.000272628	0.00863147
[UP]	TRINITY_DN113513_c0_g1	---NA---	22.5587	4.49561	-2.20809	0.000279496	0.00884288
[UP]	TRINITY_DN18726_c4_g1	Regulator of rDNA transcription protein 15	21.0117	4.39312	-2.26395	0.000281078	0.00888397
[UP]	TRINITY_DN35042_c0_g1	---NA---	64.5233	6.01175	-1.39791	0.000289507	0.00911125
[UP]	TRINITY_DN42801_c0_g1	---NA---	20.2206	4.33776	-2.27483	0.000295547	0.00927968
[UP]	TRINITY_DN15452_c1_g3	---NA---	11.61	3.5373	-2.02454	0.000298331	0.00935925
[UP]	TRINITY_DN9535_c0_g1	facilitated trehalose transporter Tret1-like	31.1095	4.95928	2.24412	0.000299834	0.0093888
[UP]	TRINITY_DN9641_c0_g1	cytochrome P450 9e2-like	2.42746	1.27945	7.43437	0.000308632	0.00964177
[UP]	TRINITY_DN156424_c0_g1	---NA---	19.3769	4.27627	-2.29843	0.000309129	0.00964628
[UP]	TRINITY_DN1393_c0_g1	hypothetical protein D910_01916	4.12456	2.04424	-0.536899	0.000313084	0.0097584
[UP]	TRINITY_DN1980_c0_g1	beta-galactosidase-1-like protein 2	3.03388	1.60117	5.71616	0.000314481	0.00979065
[UP]	TRINITY_DN743_c0_g1	Uncharacterised protein	10.1154	3.33848	-1.92653	0.000325197	0.0100971
[UP]	TRINITY_DN12118_c0_g1	keratin-associated protein 5-5-like	3.64859	1.86734	-0.259407	0.000329186	0.0102014
[UP]	TRINITY_DN20591_c0_g1	uncharacterized protein LOC111516414	6.51808	2.70445	-1.70609	0.000332507	0.0102924
[UP]	TRINITY_DN98796_c0_g1	---NA---	4.47841	2.16299	-1.51411	0.00033324	0.0103084
[UP]	TRINITY_DN9035_c0_g1	pectate lyase-like	40.4577	5.33834	-1.83973	0.000335114	0.0103534
[UP]	TRINITY_DN6935_c0_g2	---NA---	5.73519	2.51984	-1.59831	0.00033655	0.0103858
[UP]	TRINITY_DN10687_c0_g1	protein SENESCENCE-ASSOCIATED GENE 21, mitochondrial-like	34.9881	5.12879	-1.96438	0.00033685	0.0103872
[UP]	TRINITY_DN18704_c0_g1	---NA---	10.6858	3.41763	-1.87458	0.000337823	0.0104092
[UP]	TRINITY_DN33756_c0_g1	unknown	13.0701	3.7082	-2.18414	0.00034123	0.0104863
[UP]	TRINITY_DN16639_c0_g1	glycoside hydrolase family protein 48	2.63079	1.39549	12.3038	0.000342417	0.0105068
[UP]	TRINITY_DN7018_c0_g1	---NA---	2.19917	1.13696	2.17318	0.000345409	0.0105856
[UP]	TRINITY_DN152687_c0_g1	Regulator of rDNA transcription protein 15	17.0113	4.08842	-1.28607	0.000347675	0.0106368
[UP]	TRINITY_DN30981_c0_g1	---NA---	3.9729	1.99019	-1.04599	0.000347704	0.0106368
[UP]	TRINITY_DN16913_c0_g1	hypothetical protein JTB14_014026	8.595	3.1035	-1.8393	0.000351093	0.0107245
[UP]	TRINITY_DN11154_c0_g1	---NA---	10.5302	3.39647	-2.08368	0.000354872	0.0108111
[UP]	TRINITY_DN42613_c0_g1	---NA---	19.965	4.3194	-2.2784	0.000357483	0.0108702
[UP]	TRINITY_DN142855_c0_g1	cytochrome oxidase subunit II	3.09895	1.63178	-0.434742	0.000362424	0.0109915
[UP]	TRINITY_DN8600_c0_g1	Pectinesterase inhibitor	56.4917	5.81997	-1.58002	0.000377005	0.0113741
[UP]	TRINITY_DN9243_c0_g1	LIM domain-containing protein WLIM1-like	42.2465	5.40076	-1.81332	0.000376919	0.0113741
[UP]	TRINITY_DN3536_c0_g1	N-acetylserotonin O-methyltransferase-like protein	2.03179	1.02275	2.66162	0.000379876	0.0114436
[UP]	TRINITY_DN14486_c1_g1	---NA---	6.29234	2.6536	-0.619458	0.000380601	0.0114569
[UP]	TRINITY_DN7978_c0_g1	---NA---	2.95287	1.56212	-0.357749	0.000390311	0.0117231
[UP]	TRINITY_DN10064_c0_g1	---NA---	2.95562	1.56346	-0.00524075	0.000394057	0.0118084
[UP]	TRINITY_DN19198_c0_g1	endonuclease-reverse transcriptase	4.02259	2.00812	-0.767627	0.000394465	0.0118084
[UP]	TRINITY_DN43099_c0_g1	eukaryotic translation initiation factor 5B-like	3.8125	1.93074	-1.02626	0.000394287	0.0118084
[UP]	TRINITY_DN6156_c0_g1	---NA---	2.6193	1.38918	0.815948	0.000393934	0.0118084
[UP]	TRINITY_DN44994_c0_g1	---NA---	18.7609	4.22965	-2.31892	0.000397141	0.0118797
[UP]	TRINITY_DN29860_c0_g1	---NA---	8.11991	3.02146	-1.90291	0.000401879	0.011996
[UP]	TRINITY_DN13494_c0_g1	cytochrome P450 6k1-like	3.13732	1.64953	3.00888	0.000408103	0.0121448
[UP]	TRINITY_DN6796_c1_g1	---NA---	6.12365	2.61439	-0.195313	0.000408573	0.0121499
[UP]	TRINITY_DN29011_c0_g1	pseudouridine-metabolizing bifunctional protein C1861.05	3.6168	1.85471	2.32235	0.000413741	0.01229
[UP]	TRINITY_DN10649_c0_g2	thyroglobulin-like isoform X1	2.03211	1.02298	3.41548	0.000414281	0.0123015
[UP]	TRINITY_DN4358_c0_g1	glycoside hydrolase family protein 48	4.0204	2.00734	6.19194	0.000416799	0.0123627
[UP]	TRINITY_DN30845_c0_g1	---NA---	6.86001	2.77821	-1.88825	0.000433652	0.0128156
[UP]	TRINITY_DN69104_c0_g4	---NA---	3.8337	1.93874	3.14146	0.000438965	0.0129584
[UP]	TRINITY_DN18793_c0_g1	hypothetical protein JTB14_027875	5.0255	2.32927	-1.73816	0.000440641	0.012989
[UP]	TRINITY_DN7407_c0_g1	reverse ribonuclease integrase	2.76723	1.46844	0.937434	0.000441078	0.0129971
[UP]	TRINITY_DN6077_c0_g2	RNA-directed DNA polymerase from mobile element jockey	3.12123	1.64212	0.0434177	0.000444041	0.0130749
[UP]	TRINITY_DN3027_c2_g2	---NA---	5.81245	2.53915	-1.06404	0.000454369	0.0133257
[UP]	TRINITY_DN6276_c0_g1	hypothetical protein GWI33_010155	2.00849	1.00611	3.63094	0.000455005	0.0133395
[UP]	TRINITY_DN31297_c0_g2	hypothetical protein JTB14_014026	18.6656	4.22231	-2.32009	0.000455969	0.0133629
[UP]	TRINITY_DN62071_c1_g1	---NA---	6.46198	2.69198	-1.82221	0.000459301	0.0134508
[UP]	TRINITY_DN5698_c0_g1	Hypothetical predicted protein	4.27757	2.09679	-0.520487	0.000459853	0.0134573
[UP]	TRINITY_DN10670_c1_g1	uncharacterized protein LOC111632943	8.65194	3.11302	-2.02465	0.000462464	0.0135141
[UP]	TRINITY_DN14981_c1_g1	---NA---	11.8315	3.56456	-2.24628	0.000464126	0.0135431
[UP]	TRINITY_DN753_c0_g1	cytochrome P450 6j1-like	2.48643	1.31408	8.43425	0.000471101	0.0137269
[UP]	TRINITY_DN22124_c0_g3	---NA---	5.74277	2.52175	-1.60428	0.000476405	0.0138565
[UP]	TRINITY_DN11525_c1_g1	---NA---	5.12991	2.35893	-1.59826	0.000477203	0.0138747
[UP]	TRINITY_DN65239_c0_g1	---NA---	4.2721	2.09495	-0.779872	0.000478175	0.013898
[UP]	TRINITY_DN674_c2_g1	putative gut cathepsin L-like cysteine protease	2.34109	1.22718	9.37755	0.000486756	0.0140968
[UP]	TRINITY_DN13270_c0_g1	endoglucanase 16-like	18.5478	4.21318	-2.34528	0.000488257	0.0141352
[UP]	TRINITY_DN10306_c0_g1	uncharacterized protein LOC111416181	2.03155	1.02258	1.97865	0.000492003	0.0142385
[UP]	TRINITY_DN50_c0_g1	ER degradation-enhancing alpha-mannosidase-like protein 3	2.01996	1.01432	9.97884	0.000494606	0.0142985
[UP]	TRINITY_DN16010_c0_g1	hypothetical protein EB105725_51_00005	19.4933	4.28491	-2.29658	0.000507999	0.0146283
[UP]	TRINITY_DN20567_c0_g1	---NA---	52.6317	5.71786	-0.262595	0.000510011	0.0146757
[UP]	TRINITY_DN9254_c1_g1	---NA---	10.0471	3.32871	-1.91622	0.000528	0.0151503
[UP]	TRINITY_DN341_c1_g2	transposase-like protein	2.2625	1.17792	1.51476	0.000531424	0.0152269
[UP]	TRINITY_DN11239_c0_g1	stem-specific protein TSJT1-like isoform X1	19.801	4.3075	-2.30424	0.000537966	0.0153981
[UP]	TRINITY_DN2932_c0_g1	fatty acid synthase-like	2.36922	1.24441	8.93925	0.000544158	0.0155588
[UP]	TRINITY_DN30575_c0_g1	unnamed protein product	17.582	4.13603	-2.35988	0.000545697	0.0155918
[UP]	TRINITY_DN151309_c0_g1	---NA---	2.15625	1.10852	1.82832	0.000546432	0.0156072
[UP]	TRINITY_DN16615_c0_g1	S-adenosylmethionine decarboxylase proenzyme	40.6879	5.34653	-1.85713	0.000547525	0.0156329
[UP]	TRINITY_DN131370_c0_g1	cytochrome oxidase subunit II	2.6812	1.42288	0.200504	0.000555501	0.0158272
[UP]	TRINITY_DN109947_c0_g1	---NA---	2.26226	1.17777	1.10531	0.000557755	0.0158753
[UP]	TRINITY_DN2862_c0_g1	---NA---	2.38884	1.25631	1.67645	0.00056181	0.0159646
[UP]	TRINITY_DN5934_c0_g1	hypothetical protein D910_03237	2.01605	1.01153	2.38268	0.000565362	0.0160516
[UP]	TRINITY_DN129504_c0_g1	---NA---	2.86314	1.5176	-0.176213	0.000574509	0.0162543
[UP]	TRINITY_DN91157_c0_g1	uncharacterized protein LOC107268379	6.32239	2.66047	-1.50691	0.000574507	0.0162543
[UP]	TRINITY_DN17059_c0_g1	---NA---	4.191	2.06729	-1.19453	0.000580313	0.0164013
[UP]	TRINITY_DN74115_c0_g1	---NA---	10.4425	3.3844	-1.71303	0.000582574	0.0164595
[UP]	TRINITY_DN5984_c0_g2	aldehyde oxidase GLOX1-like	63.5132	5.98899	-1.46884	0.000583969	0.0164932
[UP]	TRINITY_DN6938_c0_g1	spermine oxidase	7.22622	2.85324	-1.71111	0.000588112	0.016587
[UP]	TRINITY_DN7688_c0_g2	luciferin 4-monooxygenase-like	2.29588	1.19904	3.17122	0.000590381	0.0166336
[UP]	TRINITY_DN30153_c0_g1	hypothetical protein	2.04253	1.03036	2.20351	0.000591051	0.0166409
[UP]	TRINITY_DN14894_c2_g1	---NA---	16.1707	4.01531	-2.39431	0.00059761	0.0167905
[UP]	TRINITY_DN1197_c0_g1	PREDICTED: uncharacterized protein LOC109535130	4.26019	2.09092	-1.44603	0.000614567	0.0172132
[UP]	TRINITY_DN36983_c0_g1	---NA---	4.2964	2.10313	-0.683317	0.000622955	0.017424
[UP]	TRINITY_DN5014_c0_g1	apolipoprotein D-like	2.27821	1.1879	10.0354	0.000626213	0.017503
[UP]	TRINITY_DN5862_c0_g2	---NA---	19.1062	4.25597	-2.30199	0.000626576	0.0175071
[UP]	TRINITY_DN26395_c0_g1	hydroxylysine kinase	2.23422	1.15977	1.4719	0.000629278	0.0175573
[UP]	TRINITY_DN22213_c0_g1	---NA---	2.44328	1.28882	1.49132	0.00063029	0.0175745
[UP]	TRINITY_DN153635_c0_g1	---NA---	11.2752	3.49508	-2.05537	0.000630904	0.0175856
[UP]	TRINITY_DN5779_c0_g1	collagen and calcium-binding EGF domain-containing protein 1-like	2.62045	1.38982	4.05904	0.000632827	0.017625
[UP]	TRINITY_DN93525_c0_g1	---NA---	17.6833	4.14431	-2.34675	0.000652253	0.018081
[UP]	TRINITY_DN7564_c0_g1	uncharacterized protein LOC115874753 isoform X1	12.2855	3.61889	-2.23404	0.000659175	0.0182479
[UP]	TRINITY_DN36022_c0_g2	---NA---	4.00976	2.00352	-1.20595	0.000665241	0.0183907
[UP]	TRINITY_DN9601_c0_g1	glucomannan 4-beta-mannosyltransferase 2-like	28.1208	4.81357	-2.12882	0.000667074	0.0184288
[UP]	TRINITY_DN35169_c0_g1	hypothetical protein JTB14_027572	3.5978	1.84711	-1.00654	0.00066802	0.0184423
[UP]	TRINITY_DN127242_c1_g1	cytochrome oxidase subunit I	2.74312	1.45582	-0.0665416	0.000669413	0.0184682
[UP]	TRINITY_DN29386_c0_g1	---NA---	19.4447	4.28131	-2.2964	0.0006699	0.0184753
[UP]	TRINITY_DN17016_c2_g1	---NA---	3.18581	1.67166	1.59185	0.000681846	0.01876
[UP]	TRINITY_DN18995_c0_g1	---NA---	11.1521	3.47925	-2.28074	0.000686184	0.0188666
[UP]	TRINITY_DN57664_c0_g1	---NA---	3.58627	1.84248	-1.07543	0.000690026	0.0189529
[UP]	TRINITY_DN76747_c0_g1	---NA---	9.79798	3.29248	-2.11924	0.000697193	0.0191044
[UP]	TRINITY_DN13838_c0_g1	auxin-repressed 12.5 kDa protein isoform X1	19.2457	4.26646	-2.32345	0.000699236	0.019128
[UP]	TRINITY_DN35415_c0_g2	cathepsin L1-like	2.29259	1.19698	5.78245	0.000700248	0.0191492
[UP]	TRINITY_DN30220_c0_g2	---NA---	13.364	3.74028	5.65159	0.000706408	0.0192916
[UP]	TRINITY_DN22239_c0_g1	zinc finger MYM-type protein 1-like	7.97336	2.99519	-1.76218	0.000709886	0.0193604
[UP]	TRINITY_DN4043_c0_g1	cytochrome P450 6BQ10	4.8571	2.2801	4.48759	0.000710175	0.0193618
[UP]	TRINITY_DN6176_c0_g1	Retrovirus-related Pol polyprotein from transposon opus	4.24026	2.08415	-1.1818	0.000710877	0.0193744
[UP]	TRINITY_DN13755_c0_g2	---NA---	16.9743	4.08528	-2.36963	0.000738304	0.0199806
[UP]	TRINITY_DN4345_c0_g1	pectinesterase-like	71.7925	6.16576	-1.32738	0.00074347	0.0200735
[UP]	TRINITY_DN17033_c0_g1	Transposable element P transposase	2.74186	1.45515	0.227112	0.000748097	0.020168
[UP]	TRINITY_DN11531_c0_g1	THAP domain-containing protein	13.1054	3.71209	-2.1946	0.000748574	0.0201709
[UP]	TRINITY_DN37830_c1_g1	uncharacterized protein LOC116159324 isoform X1	2.91222	1.54212	0.00606596	0.000750761	0.0202029
[UP]	TRINITY_DN139352_c0_g1	trissin 1 splicing variant A	3.34207	1.74074	-0.986597	0.000755042	0.0202891
[UP]	TRINITY_DN24744_c0_g1	mushroom body large-type Kenyon cell-specific protein 1 isoform X3	16.6555	4.05792	-2.37491	0.000759047	0.020365
[UP]	TRINITY_DN154143_c0_g1	---NA---	15.403	3.94514	-2.41877	0.000759649	0.0203676
[UP]	TRINITY_DN107289_c0_g1	---NA---	11.9551	3.57955	-2.00851	0.000776529	0.0207242
[UP]	TRINITY_DN12972_c1_g4	TC3A transposase	7.19346	2.84669	-1.17442	0.000778637	0.0207735
[UP]	TRINITY_DN20625_c0_g1	beta-hexosaminidase subunit beta-like	2.33171	1.22139	7.71277	0.000781663	0.0208405
[UP]	TRINITY_DN13200_c0_g1	reverse transcriptase	4.129	2.04579	-1.10171	0.00078973	0.0210071
[UP]	TRINITY_DN57448_c0_g1	---NA---	10.5242	3.39564	-2.09838	0.000790011	0.0210077
[UP]	TRINITY_DN52935_c0_g1	apolipophorins isoform X2	7.81813	2.96682	-2.0827	0.000792331	0.0210556
[UP]	TRINITY_DN22285_c0_g2	---NA---	12.2958	3.62009	-2.23403	0.000798168	0.0211759
[UP]	TRINITY_DN14017_c0_g1	RNA-directed DNA polymerase from mobile element jockey-like	4.49232	2.16746	-1.06358	0.000799259	0.0211979
[UP]	TRINITY_DN129342_c0_g1	---NA---	19.8772	4.31304	-2.27877	0.000820642	0.0217152
[UP]	TRINITY_DN37540_c0_g1	---NA---	3.52553	1.81784	-0.924583	0.000824242	0.0217876
[UP]	TRINITY_DN7744_c0_g1	protein EXORDIUM-like 6	31.2903	4.96765	-2.04722	0.000824455	0.0217876
[UP]	TRINITY_DN11371_c1_g1	---NA---	3.93703	1.97711	-1.28781	0.0008298	0.0219146
[UP]	TRINITY_DN36022_c2_g1	---NA---	6.5373	2.7087	-1.47258	0.000836306	0.0220504
[UP]	TRINITY_DN5666_c0_g1	farnesol dehydrogenase-like	2.02713	1.01944	6.92316	0.00084164	0.022155
[UP]	TRINITY_DN74504_c0_g1	---NA---	17.2076	4.10498	-2.39102	0.000843265	0.0221905
[UP]	TRINITY_DN46183_c0_g1	NADH dehydrogenase subunit 5	8.62255	3.10811	-2.19864	0.000865645	0.0226906
[UP]	TRINITY_DN40757_c0_g1	YqaJ domain-containing protein	11.0859	3.47066	-2.05327	0.00087742	0.0229415
[UP]	TRINITY_DN74914_c0_g1	alpha amylase	2.38302	1.25279	5.99005	0.000883927	0.0230656
[UP]	TRINITY_DN41653_c0_g1	---NA---	6.7672	2.75856	-2.03474	0.000884908	0.0230837
[UP]	TRINITY_DN108851_c0_g1	---NA---	8.84501	3.14486	-2.00284	0.00088535	0.0230878
[UP]	TRINITY_DN12687_c0_g2	Uncharacterised protein	20.8963	4.38518	-2.2891	0.000887038	0.023117
[UP]	TRINITY_DN64097_c0_g2	---NA---	17.6522	4.14178	-2.34703	0.000904288	0.0235286
[UP]	TRINITY_DN16867_c0_g1	probable 28S ribosomal protein S16, mitochondrial	2.04221	1.03013	1.78242	0.000910311	0.0236701
[UP]	TRINITY_DN15760_c0_g2	---NA---	10.2742	3.36095	-2.09529	0.000923108	0.0239791
[UP]	TRINITY_DN51542_c0_g1	---NA---	13.2349	3.72628	-0.957128	0.000924652	0.0240045
[UP]	TRINITY_DN66549_c0_g1	reverse transcriptase family protein	16.2553	4.02284	-2.39287	0.000928479	0.0240839
[UP]	TRINITY_DN9587_c0_g2	Presequence protease, mitochondrial	2.54088	1.34533	3.94666	0.000932465	0.0241454
[UP]	TRINITY_DN26677_c0_g2	---NA---	5.90526	2.562	-1.8766	0.0009331	0.0241541
[UP]	TRINITY_DN6138_c0_g1	uncharacterized LOC106116248 precursor	2.69562	1.43062	0.118404	0.000938627	0.0242661
[UP]	TRINITY_DN92532_c1_g1	apolipoprotein D-like	2.25847	1.17535	5.15742	0.000940742	0.0243052
[UP]	TRINITY_DN19900_c0_g1	---NA---	7.36173	2.88004	-1.83141	0.000941172	0.0243086
[UP]	TRINITY_DN151761_c0_g1	---NA---	17.4168	4.12241	-2.35063	0.0009474	0.0244461
[UP]	TRINITY_DN42551_c0_g1	---NA---	9.38065	3.22969	-2.14839	0.000956443	0.0246166
[UP]	TRINITY_DN2100_c15_g1	---NA---	10.8679	3.442	-2.06022	0.000961722	0.0247368
[UP]	TRINITY_DN717_c0_g2	uncharacterized protein LOC115874071	5.05254	2.33701	2.01382	0.000964505	0.024769
[UP]	TRINITY_DN143362_c0_g1	---NA---	4.55658	2.18795	-1.69199	0.000971343	0.0249167
[UP]	TRINITY_DN21871_c0_g2	putative nuclease HARBI1	4.51047	2.17328	-1.56488	0.000975839	0.0250045
[UP]	TRINITY_DN34924_c0_g1	---NA---	15.4113	3.94591	-2.41849	0.000989774	0.0252975
[UP]	TRINITY_DN35597_c1_g2	---NA---	4.37757	2.13013	-1.43048	0.000991827	0.0253375
[UP]	TRINITY_DN30220_c0_g4	Protein TAR1	8.39914	3.07024	-2.05051	0.000998663	0.0254845
[UP]	TRINITY_DN86433_c0_g1	hypothetical protein ES332_A01G158500v1	20.1109	4.3299	-2.3259	0.00100523	0.0256077
[UP]	TRINITY_DN74470_c3_g1	---NA---	16.4271	4.03801	-2.4025	0.00101146	0.0257138
[UP]	TRINITY_DN10008_c0_g2	carbonic anhydrase 6-like	3.24707	1.69914	1.88378	0.00101441	0.0257805
[UP]	TRINITY_DN9464_c0_g1	uncharacterized protein LOC114363843 isoform X2	2.21051	1.14438	1.59865	0.00102164	0.0259238
[UP]	TRINITY_DN11167_c0_g1	tigger transposable element-derived protein 6-like	7.46914	2.90094	-1.68763	0.00103644	0.0262252
[UP]	TRINITY_DN40202_c0_g1	uncharacterized protein LOC114345986	14.654	3.87322	-2.44276	0.00103749	0.0262436
[UP]	TRINITY_DN16008_c0_g1	---NA---	2.5151	1.33062	0.40915	0.00103942	0.026276
[UP]	TRINITY_DN2442_c0_g1	glycine-rich RNA-binding protein GRP2A-like	2.14491	1.10092	6.71719	0.00105303	0.0265454
[UP]	TRINITY_DN16883_c0_g2	---NA---	16.7388	4.06512	-2.37297	0.00105351	0.026546
[UP]	TRINITY_DN63269_c0_g1	---NA---	7.73497	2.9514	-1.97953	0.00105631	0.026595
[UP]	TRINITY_DN1835_c0_g1	hypothetical protein D910_07333	2.22994	1.15701	4.15208	0.00105944	0.0266656
[UP]	TRINITY_DN36462_c0_g1	reverse transcriptase family protein	10.7144	3.42148	-2.2931	0.00106139	0.0267063
[UP]	TRINITY_DN7436_c0_g2	---NA---	5.42636	2.43998	-1.41899	0.00108622	0.0272379
[UP]	TRINITY_DN11921_c1_g3	transposase-like protein	18.0094	4.17068	-2.34083	0.00110788	0.0276957
[UP]	TRINITY_DN92489_c0_g1	apolipoprotein D-like	2.34014	1.22659	4.88319	0.00110787	0.0276957
[UP]	TRINITY_DN429_c3_g2	hypothetical protein JTB14_023624	14.8131	3.8888	-2.4404	0.00110852	0.0277027
[UP]	TRINITY_DN3707_c0_g1	---NA---	9.74399	3.28451	-2.16168	0.0011201	0.0279317
[UP]	TRINITY_DN1275_c0_g1	hypothetical protein YQE_11380, partial	2.11763	1.08245	1.19692	0.00112296	0.0279772
[UP]	TRINITY_DN49956_c0_g1	---NA---	12.2733	3.61745	-2.21129	0.00112749	0.0280728
[UP]	TRINITY_DN24085_c2_g1	NADH dehydrogenase subunit 5	3.29446	1.72004	-1.00046	0.00113215	0.0281541
[UP]	TRINITY_DN9361_c0_g3	---NA---	5.41138	2.436	-1.7498	0.00113546	0.028204
[UP]	TRINITY_DN5142_c0_g1	phospholipase B1, membrane-associated-like	2.19558	1.1346	1.05151	0.00114062	0.0283213
[UP]	TRINITY_DN7993_c0_g1	---NA---	3.95501	1.98368	-0.684157	0.00114354	0.028385
[UP]	TRINITY_DN16399_c0_g1	zinc finger MYM-type protein 1-like	11.0173	3.4617	-2.29063	0.00115381	0.0286051
[UP]	TRINITY_DN8374_c0_g2	zinc finger MYM-type protein 1-like	17.2684	4.11006	-2.3645	0.00115989	0.0287206
[UP]	TRINITY_DN120478_c0_g1	---NA---	15.3534	3.94049	-2.41925	0.00116449	0.0288079
[UP]	TRINITY_DN18272_c1_g3	---NA---	16.606	4.05363	-2.37505	0.00116828	0.0288576
[UP]	TRINITY_DN154137_c0_g1	---NA---	12.3928	3.63143	-2.20813	0.00116987	0.0288882
[UP]	TRINITY_DN1045_c1_g1	---NA---	10.9364	3.45107	0.197306	0.00118124	0.0290978
[UP]	TRINITY_DN11637_c0_g1	pectinesterase 1-like	55.6323	5.79785	-1.57373	0.00118631	0.0291784
[UP]	TRINITY_DN65_c0_g1	reverse transcriptase family protein	5.55608	2.47407	-0.27976	0.00118628	0.0291784
[UP]	TRINITY_DN8550_c0_g2	---NA---	2.25172	1.17103	0.999193	0.00119245	0.0293026
[UP]	TRINITY_DN3544_c0_g1	UDP-glucuronosyltransferase 2B15-like	2.07257	1.05142	1.89307	0.00119996	0.0294157
[UP]	TRINITY_DN1998_c0_g1	Beta-mannosidase-like Protein	6.79763	2.76503	-2.03434	0.00120123	0.029438
[UP]	TRINITY_DN6894_c0_g3	putative odorant-binding protein 18	14.6464	3.87247	-2.4429	0.00121067	0.0296335
[UP]	TRINITY_DN116042_c4_g1	cytochrome c oxidase subunit I	2.05017	1.03574	1.61706	0.0012113	0.0296351
[UP]	TRINITY_DN11764_c0_g2	inactive rhomboid protein 1	2.07824	1.05536	1.81529	0.00121319	0.0296681
[UP]	TRINITY_DN21202_c0_g1	DUF4817 domain-containing protein	15.2268	3.92854	-2.42149	0.00121707	0.0297445
[UP]	TRINITY_DN24049_c0_g1	prostatic acid phosphatase-like isoform X2	5.97729	2.57949	-1.8489	0.00121711	0.0297445
[UP]	TRINITY_DN34061_c0_g1	ATP-dependent DNA helicase PIF1	2.88348	1.52781	1.12149	0.00121778	0.0297445
[UP]	TRINITY_DN127308_c1_g1	hypothetical protein B566_EDAN017722	10.2881	3.36291	-2.31593	0.00121922	0.0297707
[UP]	TRINITY_DN21296_c0_g1	D-arabinitol dehydrogenase 1-like	2.50566	1.32519	5.85804	0.00125437	0.0305093
[UP]	TRINITY_DN2715_c3_g1	zona pellucida sperm-binding protein 2 isoform 1 preproprotein	5.53225	2.46787	-1.92092	0.00127411	0.0309244
[UP]	TRINITY_DN87949_c0_g1	zinc finger MYM-type protein 1-like	6.85237	2.7766	-2.01916	0.00128055	0.0310345
[UP]	TRINITY_DN17240_c2_g2	---NA---	16.7972	4.07015	-2.37169	0.00132403	0.031973
[UP]	TRINITY_DN127742_c0_g1	cathepsin L1-like	2.18762	1.12936	8.6909	0.0013255	0.0319844
[UP]	TRINITY_DN3596_c0_g1	hypothetical protein GOBAR_DD01868	42.0124	5.39274	-1.84456	0.00135782	0.0326138
[UP]	TRINITY_DN18584_c1_g1	uncharacterized protein LOC115880817	4.44512	2.15222	-1.35948	0.00136413	0.0327398
[UP]	TRINITY_DN60714_c0_g1	uncharacterized protein LOC116166456	15.1912	3.92517	-2.42197	0.00137196	0.0328658
[UP]	TRINITY_DN16577_c0_g2	---NA---	3.34968	1.74402	-0.695798	0.001386	0.0331726
[UP]	TRINITY_DN12793_c1_g2	---NA---	3.51646	1.81413	-1.3052	0.00138658	0.0331766
[UP]	TRINITY_DN21574_c0_g1	---NA---	14.5353	3.86149	-2.12334	0.00139012	0.0332515
[UP]	TRINITY_DN41101_c0_g2	---NA---	15.3152	3.93689	-2.41987	0.00139951	0.033407
[UP]	TRINITY_DN47662_c3_g1	---NA---	5.02185	2.32822	-1.45287	0.00142656	0.0338929
[UP]	TRINITY_DN8976_c2_g1	---NA---	7.25155	2.85829	-2.15409	0.00143341	0.0340157
[UP]	TRINITY_DN3969_c0_g1	signal transducer and activator of transcription 2 isoform X1	10.1257	3.33995	-2.09913	0.00144927	0.0342914
[UP]	TRINITY_DN74938_c0_g1	Laccase-14 -like protein	16.0287	4.00259	-2.42158	0.0014539	0.0343708
[UP]	TRINITY_DN22617_c6_g1	---NA---	6.45635	2.69072	-1.56429	0.00145792	0.0344422
[UP]	TRINITY_DN17643_c0_g2	uncharacterized protein LOC114326564 isoform X1	11.5996	3.536	-2.2516	0.00146433	0.0345503
[UP]	TRINITY_DN75158_c0_g1	uncharacterized protein LOC115886162	10.8668	3.44185	-2.2942	0.001471	0.0346739
[UP]	TRINITY_DN128727_c0_g1	---NA---	15.0195	3.90876	-2.42491	0.00147715	0.0347986
[UP]	TRINITY_DN16292_c0_g2	hypothetical protein C0J52_00112	16.0486	4.00437	-2.39573	0.00148955	0.0350498
[UP]	TRINITY_DN13399_c0_g1	RNA-directed DNA polymerase from mobile element jockey-like	3.89626	1.96209	-1.41352	0.00152654	0.0357384
[UP]	TRINITY_DN14162_c0_g1	piggyBac transposable element-derived protein 4-like	5.12071	2.35634	-1.77906	0.00155354	0.0363127
[UP]	TRINITY_DN12813_c2_g1	uncharacterized protein LOC119692674	5.70474	2.51216	-2.01552	0.00155988	0.0364505
[UP]	TRINITY_DN11314_c0_g1	glutamate carboxypeptidase 2-like	2.02534	1.01816	1.38441	0.00156762	0.0365997
[UP]	TRINITY_DN5460_c0_g2	COP1-interactive protein 1-like isoform X1	2.85107	1.5115	0.733861	0.00157222	0.0366676
[UP]	TRINITY_DN5548_c0_g1	glycoside hydrolase family 31	14.4741	3.85541	-2.4464	0.0015813	0.0368128
[UP]	TRINITY_DN5992_c1_g1	actin-like	55.9725	5.80665	-1.58572	0.00159984	0.0372124
[UP]	TRINITY_DN57466_c0_g1	---NA---	15.0794	3.91451	-2.42369	0.0016027	0.0372497
[UP]	TRINITY_DN7976_c1_g1	---NA---	13.2233	3.72501	-2.19052	0.00160293	0.0372497
[UP]	TRINITY_DN81156_c2_g1	---NA---	4.51507	2.17475	-1.52238	0.00160329	0.0372497
[UP]	TRINITY_DN5822_c2_g1	---NA---	15.9166	3.99246	-2.41031	0.00160879	0.0373455
[UP]	TRINITY_DN18915_c0_g1	---NA---	3.19605	1.67629	-0.555944	0.00161158	0.0373779
[UP]	TRINITY_DN2501_c0_g1	---NA---	8.87767	3.15018	-2.0052	0.00162082	0.0375493
[UP]	TRINITY_DN1732_c0_g1	N-acetylaspartate synthetase-like isoform X1	3.15418	1.65727	0.873964	0.00163409	0.0377919
[UP]	TRINITY_DN10146_c0_g1	hypothetical protein evm_003140	5.53863	2.46953	-2.15579	0.00163807	0.0378731
[UP]	TRINITY_DN3217_c6_g1	---NA---	4.43528	2.14902	-1.41849	0.00165536	0.0381856
[UP]	TRINITY_DN8037_c1_g1	---NA---	3.28363	1.71529	-0.835909	0.0016719	0.0385122
[UP]	TRINITY_DN17798_c0_g2	15-hydroxyprostaglandin dehydrogenase [NAD(+)]-like	8.1851	3.033	-1.04353	0.00167251	0.0385153
[UP]	TRINITY_DN10472_c0_g1	syntaxin-12	3.40269	1.76668	-0.889237	0.00167869	0.0386027
[UP]	TRINITY_DN3193_c0_g1	target of rapamycin complex subunit lst8	2.5732	1.36356	-0.049944	0.00168403	0.0386815
[UP]	TRINITY_DN898_c2_g1	unnamed protein product, partial	10.2973	3.36419	-1.03686	0.00168401	0.0386815
[UP]	TRINITY_DN29464_c0_g1	putative Identified by gene-trapping, microarray-based expression analysis	5.38016	2.42765	0.0158685	0.00168596	0.0387059
[UP]	TRINITY_DN75494_c1_g1	---NA---	4.3486	2.12055	0.529292	0.00168881	0.0387444
[UP]	TRINITY_DN93223_c0_g1	---NA---	14.1579	3.82354	-0.161114	0.0017098	0.0391291
[UP]	TRINITY_DN11649_c0_g1	---NA---	16.0943	4.00847	-2.39478	0.0017252	0.0394371
[UP]	TRINITY_DN12937_c0_g1	galactinol synthase 2-like	21.8405	4.44894	-2.26524	0.00172797	0.0394892
[UP]	TRINITY_DN127745_c0_g1	---NA---	2.79549	1.4831	-0.493628	0.00172849	0.0394899
[UP]	TRINITY_DN45558_c0_g1	---NA---	4.39594	2.13617	-1.64891	0.00173332	0.0395779
[UP]	TRINITY_DN5721_c0_g1	protein phosphatase PHLPP-like protein	2.49857	1.3211	-0.00795315	0.00174064	0.0397338
[UP]	TRINITY_DN3788_c0_g1	PREDICTED: uncharacterized protein LOC109538103	2.331	1.22095	1.60772	0.00174307	0.0397781
[UP]	TRINITY_DN41593_c0_g1	NPC intracellular cholesterol transporter 1-like	8.95251	3.16229	-2.20019	0.00178294	0.0405734
[UP]	TRINITY_DN61632_c0_g6	---NA---	9.97149	3.31781	-1.91292	0.00179089	0.0407315
[UP]	TRINITY_DN13850_c3_g1	---NA---	8.80761	3.13875	-1.98608	0.00181698	0.041247
[UP]	TRINITY_DN7048_c0_g1	sodium/potassium/calcium exchanger 3-like	2.18857	1.12999	4.41483	0.00181942	0.041276
[UP]	TRINITY_DN92569_c0_g1	---NA---	12.9186	3.69137	-2.49734	0.00182437	0.0413596
[UP]	TRINITY_DN76005_c1_g1	---NA---	4.13084	2.04643	-1.55893	0.00184555	0.041682
[UP]	TRINITY_DN40881_c0_g1	---NA---	6.74315	2.75342	-1.77514	0.00184637	0.0416887
[UP]	TRINITY_DN150587_c0_g1	---NA---	3.09621	1.6305	-0.906367	0.00184914	0.0417281
[UP]	TRINITY_DN28821_c0_g2	---NA---	5.75017	2.52361	-2.01208	0.00186341	0.04198
[UP]	TRINITY_DN6288_c1_g4	---NA---	3.2634	1.70638	-0.546263	0.00187907	0.0422269
[UP]	TRINITY_DN16938_c4_g1	---NA---	9.19816	3.20134	-1.4338	0.00188516	0.0423286
[UP]	TRINITY_DN20654_c0_g1	hypothetical protein B7P43_G13057	12.8449	3.68313	-2.18743	0.00190424	0.042615
[UP]	TRINITY_DN6206_c0_g1	double-stranded ribonuclease 1	2.64684	1.40427	2.42485	0.00190853	0.0426874
[UP]	TRINITY_DN1047_c0_g1	piggyBac transposable element-derived protein 4-like	2.44559	1.29018	0.40111	0.00190966	0.0427009
[UP]	TRINITY_DN3470_c0_g1	tolloid-like protein 1	2.00544	1.00392	4.75996	0.00191679	0.042813
[UP]	TRINITY_DN15901_c0_g1	rna-directed dna polymerase from mobile element jockey-like protein	7.57955	2.92211	-1.94963	0.0019337	0.0431076
[UP]	TRINITY_DN159722_c0_g1	---NA---	15.9608	3.99646	-1.32022	0.00193547	0.0431232
[UP]	TRINITY_DN95881_c0_g1	---NA---	13.0695	3.70813	-2.49441	0.00193902	0.0431905
[UP]	TRINITY_DN151478_c0_g1	---NA---	6.08283	2.60474	-1.86963	0.00194686	0.0433173
[UP]	TRINITY_DN21345_c0_g1	---NA---	5.06133	2.33952	-1.65346	0.00194936	0.0433384
[UP]	TRINITY_DN15611_c0_g1	putative nuclease HARBI1	8.56903	3.09913	-2.20308	0.0019707	0.0436916
[UP]	TRINITY_DN17611_c0_g1	TBC1 domain family member 15-like	28.1184	4.81344	-2.10563	0.00204204	0.0450512
[UP]	TRINITY_DN31666_c0_g1	---NA---	4.11244	2.03999	-1.30518	0.00205198	0.0452334
[UP]	TRINITY_DN11724_c0_g1	pectate lyase-like	79.696	6.31643	-1.24563	0.00206074	0.0453772
[UP]	TRINITY_DN6707_c1_g2	unnamed protein product, partial	2.99143	1.58084	-0.813072	0.00208714	0.0458586
[UP]	TRINITY_DN141981_c0_g1	---NA---	14.0199	3.8094	-2.46554	0.00208956	0.0458994
[UP]	TRINITY_DN2100_c11_g1	---NA---	15.2594	3.93163	-2.43367	0.00209782	0.0460184
[UP]	TRINITY_DN13092_c0_g1	---NA---	9.36347	3.22704	-2.15842	0.00210505	0.046152
[UP]	TRINITY_DN49669_c0_g1	---NA---	17.4576	4.12578	-2.34896	0.00211858	0.0463984
[UP]	TRINITY_DN16374_c0_g3	---NA---	5.72312	2.5168	-1.67564	0.00213552	0.0467189
[UP]	TRINITY_DN3865_c0_g1	gastrula zinc finger protein XlCGF48.2	3.11713	1.64022	-0.669541	0.00213809	0.0467498
[UP]	TRINITY_DN41777_c0_g1	---NA---	7.14148	2.83622	-1.98671	0.00218958	0.0477081
[UP]	TRINITY_DN6015_c6_g1	hypothetical protein JTB14_023624	16.2398	4.02146	-2.39247	0.00219445	0.0478014
[UP]	TRINITY_DN16067_c0_g1	---NA---	2.82058	1.49599	-0.469844	0.00223645	0.0486115
[UP]	TRINITY_DN18726_c3_g1	alpha-l1 nicotinic acetyl choline receptor	12.2549	3.61528	-2.52147	0.00225701	0.0489533
[UP]	TRINITY_DN8739_c0_g2	---NA---	4.26866	2.09378	-1.4533	0.00226246	0.0490584
[UP]	TRINITY_DN21791_c0_g2	---NA---	10.6494	3.4127	-2.29936	0.00230179	0.0498177
[DOWN]	TRINITY_DN3733_c0_g1	organic cation transporter protein	-43.1354	-5.4308	8.13603	3.52035e-119	2.84955e-114
[DOWN]	TRINITY_DN16013_c0_g1	pupal cuticle protein 36-like isoform X2	-89.5328	-6.48434	4.52257	6.45809e-89	2.61375e-84
[DOWN]	TRINITY_DN2312_c0_g1	laccase 2	-18.7071	-4.22551	8.71719	9.86942e-83	2.66294e-78
[DOWN]	TRINITY_DN1408_c0_g1	proteoglycan 4-like	-26.6933	-4.73841	7.447	2.16077e-81	4.37258e-77
[DOWN]	TRINITY_DN11117_c0_g1	cuticular protein 141	-13.5395	-3.7591	9.65351	1.6829e-68	2.72445e-64
[DOWN]	TRINITY_DN866_c0_g1	hypothetical protein D910_01907	-333.867	-8.38313	2.89199	3.50538e-68	4.72904e-64
[DOWN]	TRINITY_DN1424_c0_g1	espin isoform X4	-41.3336	-5.36924	7.49329	1.802e-65	2.08376e-61
[DOWN]	TRINITY_DN3947_c0_g1	chitin deacetylase 4	-20.4773	-4.35595	5.99607	1.14153e-63	1.15502e-59
[DOWN]	TRINITY_DN5130_c0_g1	---NA---	-23.7911	-4.57235	5.06434	8.12782e-62	7.31007e-58
[DOWN]	TRINITY_DN81632_c0_g1	PREDICTED: uncharacterized protein LOC109546745	-13.5339	-3.7585	5.57532	2.28857e-59	1.85248e-55
[DOWN]	TRINITY_DN1345_c0_g1	transcriptional regulator Myc-like	-10.2928	-3.36357	8.90044	1.11623e-57	8.21391e-54
[DOWN]	TRINITY_DN5907_c0_g1	---NA---	-21.5352	-4.42863	3.44811	5.31602e-54	3.58587e-50
[DOWN]	TRINITY_DN4636_c0_g1	PREDICTED: uncharacterized protein LOC109541896	-47.0305	-5.55552	3.94863	1.58292e-52	9.1521e-49
[DOWN]	TRINITY_DN9394_c0_g1	protein stum	-13.9975	-3.8071	4.20907	2.2919e-51	1.23679e-47
[DOWN]	TRINITY_DN2996_c0_g1	lipase member K-like	-68.899	-6.10641	5.94605	1.39694e-49	6.65147e-46
[DOWN]	TRINITY_DN866_c6_g1	hypothetical protein D910_01907	-297.054	-8.21458	1.79205	8.05858e-49	3.6239e-45
[DOWN]	TRINITY_DN111227_c0_g1	---NA---	-99.5122	-6.6368	3.06139	2.43798e-46	9.86713e-43
[DOWN]	TRINITY_DN16524_c0_g1	neurofilament heavy polypeptide-like	-7.68682	-2.94239	8.1745	4.10699e-46	1.58305e-42
[DOWN]	TRINITY_DN2958_c0_g1	---NA---	-239.646	-7.90476	2.17164	1.25087e-45	4.60233e-42
[DOWN]	TRINITY_DN10053_c1_g2	hypothetical protein D910_11293	-10.7083	-3.42066	5.3381	2.36673e-45	8.32935e-42
[DOWN]	TRINITY_DN10824_c0_g1	transcription factor Ken	-7.86038	-2.9746	5.98151	1.35438e-44	4.38521e-41
[DOWN]	TRINITY_DN3335_c0_g2	---NA---	-7.77944	-2.95967	6.84634	6.66791e-44	2.0759e-40
[DOWN]	TRINITY_DN14290_c0_g1	mucin-5AC isoform X2	-7.22464	-2.85293	8.65785	1.15311e-42	3.21858e-39
[DOWN]	TRINITY_DN604_c0_g1	terminal nucleotidyltransferase 5C	-7.17955	-2.84389	8.16478	2.30663e-42	6.22368e-39
[DOWN]	TRINITY_DN924_c0_g2	flocculation protein FLO11 isoform X1	-7.22444	-2.85289	9.12714	1.70131e-41	4.44234e-38
[DOWN]	TRINITY_DN7795_c0_g1	hypothetical protein D910_01907	-234.154	-7.87131	4.34947	2.16323e-41	5.47196e-38
[DOWN]	TRINITY_DN22509_c0_g1	anaphase-promoting complex subunit 2	-12.247	-3.61436	9.59606	3.80433e-40	8.79834e-37
[DOWN]	TRINITY_DN398_c0_g1	hypothetical protein GWI33_002665	-6.5725	-2.71644	6.48933	6.04751e-40	1.35976e-36
[DOWN]	TRINITY_DN5909_c0_g1	calpain-C	-7.05651	-2.81895	5.59933	7.52823e-40	1.64695e-36
[DOWN]	TRINITY_DN14080_c2_g1	hypothetical protein D910_11331	-10.3283	-3.36852	4.20335	9.4785e-40	2.01904e-36
[DOWN]	TRINITY_DN5677_c1_g1	protein tramtrack, alpha isoform	-21.5736	-4.4312	2.45263	1.10889e-39	2.30151e-36
[DOWN]	TRINITY_DN5473_c0_g1	probable nuclear hormone receptor HR38 isoform X1	-12.2976	-3.6203	3.30796	1.23521e-38	2.38057e-35
[DOWN]	TRINITY_DN178_c0_g1	PREDICTED: uncharacterized protein LOC109541144	-6.25961	-2.64607	5.70445	2.85429e-37	5.02263e-34
[DOWN]	TRINITY_DN1048_c0_g1	protein grainyhead isoform X1	-6.68702	-2.74136	5.40777	5.48228e-37	9.44177e-34
[DOWN]	TRINITY_DN6669_c0_g1	piggyBac transposable element-derived protein 4-like	-7.4043	-2.88836	4.69206	1.62278e-36	2.73658e-33
[DOWN]	TRINITY_DN3588_c0_g1	PREDICTED: uncharacterized protein LOC109541150 isoform X1	-6.399	-2.67785	5.63218	1.99669e-35	3.16906e-32
[DOWN]	TRINITY_DN4706_c0_g1	chitin synthase 1	-5.83626	-2.54504	8.06537	5.48314e-35	8.3742e-32
[DOWN]	TRINITY_DN7413_c0_g1	PREDICTED: uncharacterized protein LOC109541186	-5.754	-2.52457	6.28623	5.87907e-35	8.81262e-32
[DOWN]	TRINITY_DN89102_c0_g1	---NA---	-50.4015	-5.6554	3.42449	9.39948e-35	1.38335e-31
[DOWN]	TRINITY_DN2691_c0_g1	MATH and LRR domain-containing protein PFE0570w-like	-9.41471	-3.23492	7.0417	1.0206e-34	1.47522e-31
[DOWN]	TRINITY_DN10035_c0_g1	nuclear receptor subfamily 2 group E member 1	-7.33529	-2.87485	3.92852	2.48304e-34	3.52614e-31
[DOWN]	TRINITY_DN2831_c0_g1	mucin-5AC isoform X2	-5.18358	-2.37395	8.2741	5.25018e-34	7.32717e-31
[DOWN]	TRINITY_DN14_c2_g1	irregular chiasm C-roughest protein isoform X1	-5.83944	-2.54583	6.31725	7.37174e-34	1.01137e-30
[DOWN]	TRINITY_DN9868_c0_g1	sterile alpha motif domain-containing protein 11 isoform X1	-6.56844	-2.71555	4.37217	1.28115e-33	1.72838e-30
[DOWN]	TRINITY_DN10222_c0_g1	uncharacterized protein LOC115881607	-5.21723	-2.38328	6.66684	2.07389e-33	2.75199e-30
[DOWN]	TRINITY_DN4534_c0_g1	N-beta-alanyldopamine synthase	-9.06908	-3.18096	6.47887	3.14979e-33	4.11226e-30
[DOWN]	TRINITY_DN8922_c0_g1	---NA---	-14.3725	-3.84524	2.34173	6.8229e-33	8.76635e-30
[DOWN]	TRINITY_DN1999_c0_g2	cuticle protein 19.8-like	-15.1458	-3.92085	7.35792	1.4916e-32	1.88652e-29
[DOWN]	TRINITY_DN4303_c0_g1	cuticular protein analogous to peritrophins 1-B2	-5.83587	-2.54495	5.20003	1.5339e-32	1.91018e-29
[DOWN]	TRINITY_DN1163_c0_g2	sn1-specific diacylglycerol lipase beta	-5.58764	-2.48224	6.17775	1.78534e-31	2.18961e-28
[DOWN]	TRINITY_DN64_c3_g1	---NA---	-5.90111	-2.56099	5.00114	4.20618e-31	4.93434e-28
[DOWN]	TRINITY_DN3385_c0_g1	probable WRKY transcription factor protein 1	-6.38521	-2.67474	4.30731	6.403e-31	7.40415e-28
[DOWN]	TRINITY_DN15285_c1_g1	pupal cuticle protein 36-like isoform X2	-91.8558	-6.5213	0.867678	3.12946e-30	3.5678e-27
[DOWN]	TRINITY_DN549_c2_g1	---NA---	-4.88356	-2.28793	7.31126	3.3328e-30	3.74685e-27
[DOWN]	TRINITY_DN107_c1_g2	potassium voltage-gated channel subfamily H member 7 isoform X9	-7.06522	-2.82073	4.74056	3.64712e-30	4.04405e-27
[DOWN]	TRINITY_DN1430_c0_g3	chorion peroxidase	-5.20014	-2.37855	6.74026	5.78123e-30	6.3238e-27
[DOWN]	TRINITY_DN238_c0_g1	inactive ubiquitin carboxyl-terminal hydrolase 53 isoform X3	-5.4513	-2.4466	4.84741	9.05789e-30	9.77588e-27
[DOWN]	TRINITY_DN8861_c0_g1	---NA---	-19.313	-4.2715	4.38933	1.65102e-29	1.73561e-26
[DOWN]	TRINITY_DN5571_c0_g1	monocarboxylate transporter 12 isoform X1	-5.13979	-2.36171	6.71267	1.86686e-29	1.93735e-26
[DOWN]	TRINITY_DN929_c0_g1	tyrosine-protein phosphatase non-receptor type 23-like	-5.84002	-2.54597	8.06941	2.11164e-29	2.16362e-26
[DOWN]	TRINITY_DN869_c2_g1	protein dachsous	-4.82282	-2.26988	5.51008	1.00235e-28	9.89456e-26
[DOWN]	TRINITY_DN93365_c0_g1	Uroporphyrinogen decarboxylase-like Protein	-5.09874	-2.35014	4.68272	1.19362e-28	1.16407e-25
[DOWN]	TRINITY_DN1344_c0_g1	extensin-2 isoform X1	-4.83719	-2.27417	7.53929	1.91406e-28	1.84445e-25
[DOWN]	TRINITY_DN10344_c0_g2	---NA---	-11.4725	-3.5201	8.30601	2.10195e-28	2.00167e-25
[DOWN]	TRINITY_DN7319_c1_g1	hillarin-like isoform X1	-4.45971	-2.15695	7.09795	3.22718e-28	3.03749e-25
[DOWN]	TRINITY_DN2808_c0_g1	inositol monophosphatase 2-like	-4.51314	-2.17413	7.19873	7.16095e-28	6.58685e-25
[DOWN]	TRINITY_DN7363_c0_g1	glycine-rich cell wall structural protein 1.0-like	-6.90696	-2.78805	3.60761	7.71353e-28	7.01541e-25
[DOWN]	TRINITY_DN11935_c0_g1	protein FAM107B isoform X3	-4.63513	-2.21261	5.67217	8.75854e-28	7.87734e-25
[DOWN]	TRINITY_DN2512_c0_g1	ankyrin repeat domain-containing protein 11 isoform X1	-4.47492	-2.16186	8.28963	1.72083e-27	1.53069e-24
[DOWN]	TRINITY_DN4744_c0_g1	protein outspread isoform X1	-5.43835	-2.44317	4.30109	2.32022e-27	2.01947e-24
[DOWN]	TRINITY_DN16013_c0_g2	---NA---	-55.608	-5.79722	0.827055	2.7469e-27	2.34051e-24
[DOWN]	TRINITY_DN28462_c0_g1	troponin C-like	-44.5485	-5.4773	4.04885	2.74099e-27	2.34051e-24
[DOWN]	TRINITY_DN1949_c0_g1	elongation of very long chain fatty acids protein 4-like	-4.7895	-2.25988	5.05373	3.52949e-27	2.97598e-24
[DOWN]	TRINITY_DN19787_c1_g1	coiled-coil domain-containing protein R3HCC1L isoform X1	-4.34798	-2.12034	6.68967	1.05859e-26	8.65535e-24
[DOWN]	TRINITY_DN6281_c0_g1	PREDICTED: uncharacterized protein LOC109537803 isoform X1	-14.9229	-3.89946	1.93238	1.70592e-26	1.36718e-23
[DOWN]	TRINITY_DN5508_c0_g1	PREDICTED: uncharacterized protein LOC109538775	-4.18872	-2.06651	7.18338	1.55997e-25	1.18011e-22
[DOWN]	TRINITY_DN7635_c0_g1	glucose dehydrogenase [FAD, quinone]-like	-10.5887	-3.40446	6.10231	1.67987e-25	1.25905e-22
[DOWN]	TRINITY_DN7137_c1_g1	transposable element tc3 transposase	-7.8159	-2.96641	4.19519	1.84877e-25	1.37293e-22
[DOWN]	TRINITY_DN1609_c0_g1	protein javelin	-4.34678	-2.11995	6.72269	3.59611e-25	2.64625e-22
[DOWN]	TRINITY_DN6256_c0_g2	---NA---	-6.72024	-2.74851	4.18594	3.71576e-25	2.70966e-22
[DOWN]	TRINITY_DN5864_c0_g1	PREDICTED: uncharacterized protein LOC109533940	-4.23305	-2.0817	8.49259	4.92914e-25	3.56241e-22
[DOWN]	TRINITY_DN1154_c0_g2	PREDICTED: uncharacterized protein LOC109534662	-8.17142	-3.03059	5.76675	5.08778e-25	3.64452e-22
[DOWN]	TRINITY_DN8786_c0_g2	hypothetical protein GWI33_019200	-30.5078	-4.93111	2.75805	5.16016e-25	3.66394e-22
[DOWN]	TRINITY_DN746_c0_g7	ankyrin-3-like isoform X1	-4.5483	-2.18533	7.31478	5.84378e-25	4.0778e-22
[DOWN]	TRINITY_DN14080_c2_g3	---NA---	-18.793	-4.23212	1.49963	9.77963e-25	6.65221e-22
[DOWN]	TRINITY_DN6916_c0_g1	FERM and PDZ domain-containing protein 4 isoform X1	-4.23474	-2.08227	7.0974	9.72171e-25	6.65221e-22
[DOWN]	TRINITY_DN5353_c0_g1	myosin heavy chain kinase D-like	-18.7892	-4.23183	8.51268	1.05949e-24	7.1467e-22
[DOWN]	TRINITY_DN9446_c0_g1	zinc finger protein 358-like	-5.56562	-2.47654	3.50824	1.26892e-24	8.48867e-22
[DOWN]	TRINITY_DN458_c0_g2	PREDICTED: uncharacterized protein LOC109535692	-5.51677	-2.46382	4.04123	1.50467e-24	9.82224e-22
[DOWN]	TRINITY_DN6363_c0_g1	myosin-2 heavy chain-like	-12.1617	-3.60427	4.08735	1.48086e-24	9.82224e-22
[DOWN]	TRINITY_DN8198_c0_g1	activating signal cointegrator 1 complex subunit 2 homolog	-7.76249	-2.95652	2.83002	2.19906e-24	1.41272e-21
[DOWN]	TRINITY_DN3646_c0_g1	mucin-2 isoform X1	-4.49413	-2.16804	7.73901	3.72165e-24	2.33526e-21
[DOWN]	TRINITY_DN117_c0_g1	nephrin isoform X2	-4.96996	-2.31323	4.31019	1.882e-23	1.09596e-20
[DOWN]	TRINITY_DN9287_c0_g2	uncharacterized protein LOC116161431	-8.18723	-3.03337	2.67349	2.26762e-23	1.31109e-20
[DOWN]	TRINITY_DN9168_c0_g1	toll-like receptor Tollo	-5.29241	-2.40392	3.59193	2.4722e-23	1.40924e-20
[DOWN]	TRINITY_DN6035_c0_g1	PREDICTED: uncharacterized protein LOC109542241	-10.2792	-3.36166	10.7246	3.20772e-23	1.81572e-20
[DOWN]	TRINITY_DN7426_c0_g1	tripartite motif-containing protein 45	-5.33012	-2.41417	4.07696	5.92158e-23	3.32863e-20
[DOWN]	TRINITY_DN236_c0_g1	sushi, von Willebrand factor type A, EGF and pentraxin domain-containing protein 1	-3.98512	-1.99462	6.64504	6.84116e-23	3.81902e-20
[DOWN]	TRINITY_DN5493_c0_g3	zinc finger protein Elbow	-3.94878	-1.98141	6.65098	7.96845e-23	4.41785e-20
[DOWN]	TRINITY_DN72166_c0_g1	altered inheritance of mitochondria protein 3-like	-31.404	-4.97288	5.80715	1.57127e-22	8.65216e-20
[DOWN]	TRINITY_DN10453_c0_g2	proline-rich protein 36-like	-4.05179	-2.01856	6.70322	2.10119e-22	1.14148e-19
[DOWN]	TRINITY_DN4142_c0_g1	ALK tyrosine kinase receptor isoform X1	-7.01	-2.80941	7.22928	2.50795e-22	1.35338e-19
[DOWN]	TRINITY_DN5519_c0_g1	sushi, von Willebrand factor type A, EGF and pentraxin domain-containing protein 1 isoform X1	-3.82814	-1.93664	8.15583	4.26408e-22	2.22681e-19
[DOWN]	TRINITY_DN2704_c0_g1	protein goliath-like	-4.20315	-2.07147	6.57615	4.63602e-22	2.40553e-19
[DOWN]	TRINITY_DN5277_c0_g2	dentin sialophosphoprotein-like isoform X2	-3.72383	-1.89679	6.87067	5.15126e-22	2.65585e-19
[DOWN]	TRINITY_DN10016_c0_g1	aromatic-L-amino-acid decarboxylase-like	-3.9024	-1.96436	7.33145	5.97067e-22	3.05883e-19
[DOWN]	TRINITY_DN1316_c0_g1	TNF receptor-associated factor 4 isoform X1	-4.35495	-2.12266	4.30215	6.29215e-22	3.20326e-19
[DOWN]	TRINITY_DN4975_c0_g1	leucine-rich repeat-containing protein 20 isoform X2	-6.53233	-2.7076	8.46852	7.0317e-22	3.55738e-19
[DOWN]	TRINITY_DN1991_c0_g1	plasminogen activator inhibitor 1 RNA-binding protein-like isoform X1	-13.0849	-3.70983	1.76001	8.37042e-22	4.18237e-19
[DOWN]	TRINITY_DN6531_c0_g2	mothers against decapentaplegic homolog 6	-3.96045	-1.98566	5.58491	9.20068e-22	4.56901e-19
[DOWN]	TRINITY_DN15994_c0_g1	putative enzymatic polyprotein	-26.5471	-4.73048	3.3839	1.0991e-21	5.39193e-19
[DOWN]	TRINITY_DN8769_c1_g1	transcription elongation factor spt5-like	-5.53862	-2.46953	11.9362	1.85048e-21	8.96929e-19
[DOWN]	TRINITY_DN2797_c0_g1	A disintegrin and metalloproteinase with thrombospondin motifs 7-like	-3.90743	-1.96622	4.98005	2.82423e-21	1.33688e-18
[DOWN]	TRINITY_DN9094_c0_g1	WD repeat-containing protein 47 isoform X1	-3.51227	-1.8124	8.1223	3.12278e-21	1.46961e-18
[DOWN]	TRINITY_DN16749_c0_g2	bromodomain-containing protein DDB_G0280777-like isoform X2	-10.9696	-3.45543	1.59166	4.00788e-21	1.86447e-18
[DOWN]	TRINITY_DN14222_c0_g1	probable cytochrome P450 303a1	-3.98879	-1.99595	4.81856	6.50739e-21	3.00995e-18
[DOWN]	TRINITY_DN1194_c0_g1	mucin-2-like isoform X1	-6.03277	-2.59282	8.52305	1.42674e-20	6.41599e-18
[DOWN]	TRINITY_DN5171_c0_g1	---NA---	-4.4078	-2.14006	4.89165	1.51959e-20	6.79575e-18
[DOWN]	TRINITY_DN4211_c0_g1	---NA---	-4.52441	-2.17773	3.90097	1.6202e-20	7.20589e-18
[DOWN]	TRINITY_DN7935_c1_g2	coiled-coil domain-containing protein 85C	-3.82412	-1.93513	5.15127	1.64364e-20	7.27018e-18
[DOWN]	TRINITY_DN20838_c0_g1	---NA---	-6.25312	-2.64458	5.2172	2.53992e-20	1.10534e-17
[DOWN]	TRINITY_DN3312_c1_g1	POU domain protein CF1A	-3.35629	-1.74687	6.65909	3.75713e-20	1.61767e-17
[DOWN]	TRINITY_DN6735_c0_g1	transforming growth factor-beta-induced protein ig-h3	-3.87372	-1.95372	7.71293	5.82817e-20	2.45709e-17
[DOWN]	TRINITY_DN2729_c0_g1	microtubule-associated protein futsch	-3.44904	-1.78619	7.81214	9.54573e-20	3.96246e-17
[DOWN]	TRINITY_DN2343_c0_g2	uncharacterized protein LOC117982425	-3.52269	-1.81668	7.99281	1.15453e-19	4.76805e-17
[DOWN]	TRINITY_DN8967_c0_g1	serine-rich adhesin for platelets	-3.82697	-1.9362	6.81719	1.33085e-19	5.38628e-17
[DOWN]	TRINITY_DN6275_c0_g1	extracellular serine/threonine protein kinase four-jointed	-3.87893	-1.95566	4.34405	1.71394e-19	6.90225e-17
[DOWN]	TRINITY_DN852_c0_g1	cytochrome P450 18a1	-5.19367	-2.37675	3.15924	1.9714e-19	7.8223e-17
[DOWN]	TRINITY_DN21113_c0_g2	farnesol dehydrogenase-like	-3.52525	-1.81772	7.61393	2.36125e-19	9.23339e-17
[DOWN]	TRINITY_DN6381_c0_g1	LON peptidase N-terminal domain and RING finger protein 1	-3.98001	-1.99277	5.01614	2.52906e-19	9.79497e-17
[DOWN]	TRINITY_DN16079_c0_g1	---NA---	-54.9804	-5.78085	6.18019	2.58368e-19	9.95885e-17
[DOWN]	TRINITY_DN45077_c0_g1	FHDC1 protein	-3.32228	-1.73217	6.86092	2.67974e-19	1.02802e-16
[DOWN]	TRINITY_DN2980_c0_g3	GTP cyclohydrolase 1-like	-3.64807	-1.86714	6.03689	2.83173e-19	1.0812e-16
[DOWN]	TRINITY_DN1258_c2_g1	Neural cell adhesion molecule 2-like Protein	-3.73931	-1.90277	5.09737	3.15968e-19	1.20075e-16
[DOWN]	TRINITY_DN2231_c0_g1	facilitated trehalose transporter Tret1-like	-5.15523	-2.36604	3.17175	4.00504e-19	1.50785e-16
[DOWN]	TRINITY_DN14267_c0_g1	---NA---	-27.2374	-4.76752	1.58314	4.23948e-19	1.58872e-16
[DOWN]	TRINITY_DN335_c1_g1	---NA---	-5.92443	-2.56668	6.22524	4.47881e-19	1.67068e-16
[DOWN]	TRINITY_DN23546_c0_g1	facilitated trehalose transporter Tret1-like	-3.54927	-1.82752	7.57023	4.532e-19	1.68276e-16
[DOWN]	TRINITY_DN16074_c0_g1	D-beta-hydroxybutyrate dehydrogenase, mitochondrial	-3.80456	-1.92773	5.38206	4.79658e-19	1.77287e-16
[DOWN]	TRINITY_DN2191_c0_g1	putative fatty acyl-CoA reductase CG5065	-3.58259	-1.841	5.84374	5.15046e-19	1.88644e-16
[DOWN]	TRINITY_DN561_c0_g1	protein Shroom	-3.32849	-1.73487	5.86345	7.64752e-19	2.77591e-16
[DOWN]	TRINITY_DN5456_c0_g1	mucin-5AC isoform X1	-9.01816	-3.17283	7.56172	1.32109e-18	4.71083e-16
[DOWN]	TRINITY_DN8444_c0_g1	putative mediator of RNA polymerase II transcription subunit 26	-10.7746	-3.42956	1.72563	1.54634e-18	5.46586e-16
[DOWN]	TRINITY_DN2148_c0_g1	matrix metalloproteinase-2-like	-7.49617	-2.90615	2.30402	1.75532e-18	6.15085e-16
[DOWN]	TRINITY_DN3912_c0_g1	NAD kinase 2, mitochondrial	-3.9091	-1.96684	3.83531	1.90439e-18	6.64443e-16
[DOWN]	TRINITY_DN14792_c0_g1	ras association domain-containing protein 10-like	-4.25747	-2.09	3.44809	3.92611e-18	1.34661e-15
[DOWN]	TRINITY_DN6808_c0_g1	tribbles homolog 2	-3.36782	-1.75182	6.6136	4.2905e-18	1.46538e-15
[DOWN]	TRINITY_DN257_c4_g2	---NA---	-18.3993	-4.20158	2.90637	5.33011e-18	1.79769e-15
[DOWN]	TRINITY_DN15518_c0_g1	follistatin isoform X1	-3.6994	-1.88729	4.65593	5.38874e-18	1.80992e-15
[DOWN]	TRINITY_DN226_c0_g1	serine/threonine-protein kinase NLK isoform X3	-3.52945	-1.81944	5.6251	5.75857e-18	1.92615e-15
[DOWN]	TRINITY_DN5206_c0_g1	zinc finger protein castor homolog 1-like isoform X1	-3.46082	-1.79111	5.3174	9.4925e-18	3.16202e-15
[DOWN]	TRINITY_DN896_c0_g1	tigger transposable element-derived protein 6-like	-3.32808	-1.73469	5.95094	1.03644e-17	3.42428e-15
[DOWN]	TRINITY_DN1766_c0_g1	mitogen-activated protein kinase kinase kinase 13 isoform X2	-3.5791	-1.8396	4.80476	1.27707e-17	4.20214e-15
[DOWN]	TRINITY_DN5426_c0_g1	uncharacterized protein LOC115883123	-4.97971	-2.31606	3.8172	1.46101e-17	4.78793e-15
[DOWN]	TRINITY_DN3286_c0_g1	zinc finger protein 502 isoform X1	-3.75825	-1.91006	4.04001	1.58935e-17	5.18751e-15
[DOWN]	TRINITY_DN5364_c0_g1	cadherin-related tumor suppressor	-3.49578	-1.80562	4.63168	2.23609e-17	7.21116e-15
[DOWN]	TRINITY_DN840_c0_g1	sushi, von Willebrand factor type A, EGF and pentraxin domain-containing protein 1	-7.7831	-2.96035	1.77759	4.32977e-17	1.3744e-14
[DOWN]	TRINITY_DN4160_c0_g1	protein sickie isoform X1	-3.18024	-1.66913	8.13067	5.45702e-17	1.71209e-14
[DOWN]	TRINITY_DN11117_c0_g2	---NA---	-12.8078	-3.67895	0.994627	5.55153e-17	1.72873e-14
[DOWN]	TRINITY_DN5676_c0_g1	chitin deacetylase 1	-3.10927	-1.63657	9.24614	5.55279e-17	1.72873e-14
[DOWN]	TRINITY_DN1695_c0_g1	protein FAR1-RELATED SEQUENCE 5-like isoform X1	-3.18726	-1.67232	5.77135	7.43296e-17	2.28768e-14
[DOWN]	TRINITY_DN7470_c2_g1	---NA---	-15.8597	-3.98729	0.346039	1.29561e-16	3.92782e-14
[DOWN]	TRINITY_DN3155_c0_g1	putative leucine-rich repeat-containing protein DDB_G0290503 isoform X2	-3.36566	-1.75089	5.63986	1.61858e-16	4.85245e-14
[DOWN]	TRINITY_DN1540_c0_g1	serine/threonine-protein kinase SIK2 isoform X1	-3.70202	-1.88831	7.09451	2.60738e-16	7.75936e-14
[DOWN]	TRINITY_DN8434_c0_g1	cuticular protein analogous to peritrophins 1-H isoform X1	-3.11338	-1.63848	7.7871	3.51124e-16	1.03352e-13
[DOWN]	TRINITY_DN18628_c0_g1	regulator of G-protein signaling loco	-3.08743	-1.62641	6.69938	3.80965e-16	1.10925e-13
[DOWN]	TRINITY_DN31168_c0_g1	IS630 family transposase	-12.9864	-3.69893	1.07729	3.80936e-16	1.10925e-13
[DOWN]	TRINITY_DN6368_c0_g1	nicotinate phosphoribosyltransferase isoform X1	-3.26494	-1.70706	6.06571	4.23272e-16	1.22802e-13
[DOWN]	TRINITY_DN3646_c0_g2	---NA---	-8.64773	-3.11232	1.40316	4.90305e-16	1.41742e-13
[DOWN]	TRINITY_DN1759_c0_g2	protein kibra	-3.05391	-1.61066	6.71777	4.93415e-16	1.42133e-13
[DOWN]	TRINITY_DN2580_c0_g1	disintegrin and metalloproteinase domain-containing protein 10-like	-3.00036	-1.58513	6.2816	6.03436e-16	1.7199e-13
[DOWN]	TRINITY_DN6864_c0_g1	RNA polymerase II elongation factor Ell	-2.92881	-1.55032	8.80118	7.13739e-16	2.02006e-13
[DOWN]	TRINITY_DN14406_c0_g1	protein obstructor-E	-3.09672	-1.63074	7.4555	7.81062e-16	2.20289e-13
[DOWN]	TRINITY_DN46445_c0_g1	hypothetical protein D910_01907	-9.31894	-3.22017	1.04701	1.13868e-15	3.17829e-13
[DOWN]	TRINITY_DN7978_c1_g1	retrovirus-like pol polyprotein	-9.51567	-3.2503	2.49002	1.26503e-15	3.51882e-13
[DOWN]	TRINITY_DN6945_c0_g1	extensin-like isoform X1	-5.82506	-2.54227	2.71492	1.74508e-15	4.78831e-13
[DOWN]	TRINITY_DN2744_c0_g1	protein artichoke	-3.16081	-1.66029	5.37146	1.81638e-15	4.96713e-13
[DOWN]	TRINITY_DN7923_c0_g1	SWIM-type domain-containing protein	-12.4421	-3.63715	0.828983	1.84273e-15	5.0222e-13
[DOWN]	TRINITY_DN2732_c0_g2	kynurenine/alpha-aminoadipate aminotransferase, mitochondrial	-38.2483	-5.25733	0.495085	2.01742e-15	5.47987e-13
[DOWN]	TRINITY_DN7978_c2_g1	---NA---	-3.06391	-1.61537	5.39883	2.39048e-15	6.42849e-13
[DOWN]	TRINITY_DN2609_c0_g3	---NA---	-23.3584	-4.54587	-0.00249096	2.97008e-15	7.85664e-13
[DOWN]	TRINITY_DN2210_c1_g2	---NA---	-10.1074	-3.33735	0.781701	3.87799e-15	1.01259e-12
[DOWN]	TRINITY_DN6846_c0_g1	---NA---	-2.83075	-1.50118	8.50181	3.86777e-15	1.01259e-12
[DOWN]	TRINITY_DN3909_c0_g1	insulin-like growth factor-binding protein complex acid labile subunit	-3.22406	-1.68888	5.71064	4.53553e-15	1.17293e-12
[DOWN]	TRINITY_DN5092_c0_g2	band 4.1-like protein 4	-3.52962	-1.81951	3.44283	5.78424e-15	1.47234e-12
[DOWN]	TRINITY_DN1420_c0_g1	scavenger receptor class B member 1-like	-3.04354	-1.60575	5.06913	5.84873e-15	1.48409e-12
[DOWN]	TRINITY_DN3002_c0_g1	odorant receptor Or2-like	-5.63597	-2.49467	2.37993	6.25583e-15	1.58243e-12
[DOWN]	TRINITY_DN2071_c0_g1	---NA---	-3.80018	-1.92607	3.26986	6.6296e-15	1.67175e-12
[DOWN]	TRINITY_DN5313_c0_g1	activating transcription factor 7-interacting protein 1-like	-2.79871	-1.48476	7.28453	7.98382e-15	1.99049e-12
[DOWN]	TRINITY_DN8444_c1_g1	---NA---	-22.4052	-4.48576	-0.0386874	9.40602e-15	2.32125e-12
[DOWN]	TRINITY_DN5591_c0_g2	hypothetical protein FQR65_LT13231	-5.06108	-2.33945	2.30973	1.07989e-14	2.64885e-12
[DOWN]	TRINITY_DN5650_c0_g1	inositol-trisphosphate 3-kinase B isoform X1	-2.89597	-1.53405	7.57417	1.14279e-14	2.79466e-12
[DOWN]	TRINITY_DN1370_c0_g1	PREDICTED: uncharacterized protein LOC109532877 isoform X1	-2.83656	-1.50414	6.57127	1.24979e-14	3.04711e-12
[DOWN]	TRINITY_DN1525_c1_g1	TM2 domain-containing protein almondex-like Protein	-4.15616	-2.05525	3.20178	1.25659e-14	3.0545e-12
[DOWN]	TRINITY_DN2261_c1_g2	hypothetical protein GWI33_005576	-5.00423	-2.32315	2.22451	1.30138e-14	3.15391e-12
[DOWN]	TRINITY_DN3823_c0_g1	A disintegrin and metalloproteinase with thrombospondin motifs 9 isoform X1	-2.97765	-1.57417	5.17552	1.46025e-14	3.49704e-12
[DOWN]	TRINITY_DN1018_c6_g1	---NA---	-6.11422	-2.61217	2.05427	1.47665e-14	3.52588e-12
[DOWN]	TRINITY_DN7194_c0_g1	fibrous sheath CABYR-binding protein-like	-2.90729	-1.53967	8.01802	1.78289e-14	4.23215e-12
[DOWN]	TRINITY_DN1473_c0_g1	RNA-directed DNA polymerase from mobile element jockey-like	-3.14117	-1.6513	6.48987	1.87978e-14	4.4491e-12
[DOWN]	TRINITY_DN6134_c0_g1	prostaglandin E synthase-like	-3.22765	-1.69048	4.76561	2.27043e-14	5.26591e-12
[DOWN]	TRINITY_DN3972_c0_g1	serine protease P146	-2.76706	-1.46836	7.92437	2.2917e-14	5.30004e-12
[DOWN]	TRINITY_DN1357_c0_g3	---NA---	-3.27943	-1.71345	4.09364	2.71644e-14	6.24666e-12
[DOWN]	TRINITY_DN3394_c2_g1	transcription factor Adf-1-like	-6.14482	-2.61937	1.97406	2.92445e-14	6.68698e-12
[DOWN]	TRINITY_DN129404_c1_g1	---NA---	-51.4781	-5.68589	4.56814	3.71101e-14	8.43785e-12
[DOWN]	TRINITY_DN4702_c1_g1	reverse transcriptase family protein	-4.92166	-2.29914	2.69471	4.27929e-14	9.59522e-12
[DOWN]	TRINITY_DN4598_c0_g1	plexin domain-containing protein 2	-2.93624	-1.55397	5.21887	4.34325e-14	9.71172e-12
[DOWN]	TRINITY_DN16771_c0_g1	larval cuticle protein A2B-like	-9.01243	-3.17192	3.90266	4.98799e-14	1.10617e-11
[DOWN]	TRINITY_DN58_c0_g1	endonuclease-reverse transcriptase	-2.90733	-1.53969	5.63451	5.19774e-14	1.14954e-11
[DOWN]	TRINITY_DN2131_c0_g2	myosin-3	-3.07546	-1.6208	4.87786	5.48457e-14	1.20967e-11
[DOWN]	TRINITY_DN746_c2_g2	transient receptor potential cation channel protein painless-like	-2.78048	-1.47533	6.59722	5.68028e-14	1.24943e-11
[DOWN]	TRINITY_DN443_c5_g1	alpha-tocopherol transfer protein-like	-2.96651	-1.56877	4.31888	5.78103e-14	1.26815e-11
[DOWN]	TRINITY_DN8538_c1_g1	---NA---	-7.50706	-2.90825	1.00273	6.13406e-14	1.33116e-11
[DOWN]	TRINITY_DN63_c2_g1	breast carcinoma-amplified sequence 3 homolog isoform X1	-2.80181	-1.48636	7.66515	6.21462e-14	1.34503e-11
[DOWN]	TRINITY_DN9689_c0_g1	---NA---	-2.95329	-1.56233	4.37217	6.71744e-14	1.44998e-11
[DOWN]	TRINITY_DN23144_c0_g2	shootin-1	-2.79088	-1.48072	6.81982	6.81634e-14	1.46742e-11
[DOWN]	TRINITY_DN55_c0_g1	cysteine and histidine-rich protein 1 homolog	-2.8717	-1.52191	6.43007	7.64592e-14	1.64164e-11
[DOWN]	TRINITY_DN284_c1_g2	eukaryotic translation initiation factor 4E-binding protein 2	-3.7337	-1.9006	7.52581	7.74972e-14	1.65953e-11
[DOWN]	TRINITY_DN7100_c0_g1	cuticle protein 7-like	-3.76966	-1.91443	3.41898	8.05619e-14	1.7206e-11
[DOWN]	TRINITY_DN119764_c0_g1	---NA---	-13.8756	-3.79448	0.218189	1.04372e-13	2.17182e-11
[DOWN]	TRINITY_DN4275_c0_g1	cytochrome P450 4C1-like	-4.60887	-2.20441	4.13899	1.17277e-13	2.43409e-11
[DOWN]	TRINITY_DN10619_c0_g1	uncharacterized protein LOC115882790 isoform X2	-4.14831	-2.05253	2.4675	1.22885e-13	2.54398e-11
[DOWN]	TRINITY_DN1664_c0_g1	---NA---	-2.99835	-1.58417	4.9645	1.24596e-13	2.57282e-11
[DOWN]	TRINITY_DN1718_c0_g1	harmonin isoform X1	-3.17177	-1.66529	3.89522	1.44865e-13	2.96864e-11
[DOWN]	TRINITY_DN41393_c1_g1	putative reverse transcriptase	-19.4389	-4.28088	1.56534	1.51825e-13	3.1034e-11
[DOWN]	TRINITY_DN663_c0_g1	hypothetical protein JTB14_033967	-2.862	-1.51702	4.4626	2.19027e-13	4.41024e-11
[DOWN]	TRINITY_DN497_c0_g1	piggyBac transposable element-derived protein 3-like	-3.0493	-1.60848	6.46164	2.40836e-13	4.82537e-11
[DOWN]	TRINITY_DN1779_c0_g1	proteoglycan 4 isoform X2	-6.27098	-2.64869	4.51698	2.51235e-13	4.98437e-11
[DOWN]	TRINITY_DN11131_c0_g1	protein ANTAGONIST OF LIKE HETEROCHROMATIN PROTEIN 1-like	-6.58633	-2.71948	1.35326	2.81228e-13	5.5522e-11
[DOWN]	TRINITY_DN2357_c0_g1	fatty acyl-CoA reductase wat-like isoform X1	-2.79621	-1.48347	6.36046	2.93177e-13	5.76429e-11
[DOWN]	TRINITY_DN6006_c0_g1	facilitated trehalose transporter Tret1-like	-3.13147	-1.64684	5.26592	2.93395e-13	5.76429e-11
[DOWN]	TRINITY_DN8108_c0_g1	speckle-type POZ protein-like B isoform X1	-2.71854	-1.44283	5.8326	3.80557e-13	7.44063e-11
[DOWN]	TRINITY_DN18780_c0_g1	PREDICTED: uncharacterized protein LOC109541772	-36.6574	-5.19603	0.271209	4.21933e-13	8.15117e-11
[DOWN]	TRINITY_DN1699_c0_g1	choline/ethanolamine kinase	-2.69895	-1.4324	8.23054	4.7098e-13	9.07702e-11
[DOWN]	TRINITY_DN1528_c0_g1	protein CREBRF homolog isoform X2	-2.71176	-1.43923	7.93362	4.76724e-13	9.1659e-11
[DOWN]	TRINITY_DN5359_c0_g1	tensin-like isoform X3	-12.8552	-3.68428	0.0805771	4.95373e-13	9.45707e-11
[DOWN]	TRINITY_DN22336_c0_g2	---NA---	-11.1006	-3.47257	0.924559	5.16393e-13	9.81207e-11
[DOWN]	TRINITY_DN4281_c0_g1	glutaredoxin domain-containing cysteine-rich protein CG31559-like	-2.93095	-1.55137	4.00547	6.6384e-13	1.25548e-10
[DOWN]	TRINITY_DN5186_c0_g1	DNA-directed RNA polymerase I subunit rpa1 isoform X1	-2.98657	-1.57849	5.30387	7.67908e-13	1.43885e-10
[DOWN]	TRINITY_DN16079_c0_g2	---NA---	-6.50264	-2.70103	9.96037	8.12674e-13	1.51571e-10
[DOWN]	TRINITY_DN1535_c0_g1	---NA---	-3.06275	-1.61483	3.66984	8.24141e-13	1.53356e-10
[DOWN]	TRINITY_DN2197_c0_g1	max-binding protein MNT-like	-9.71181	-3.27974	0.462697	8.42702e-13	1.56451e-10
[DOWN]	TRINITY_DN2634_c0_g1	protein ecdysoneless	-2.60839	-1.38316	6.17926	9.43219e-13	1.73915e-10
[DOWN]	TRINITY_DN4888_c0_g1	circadian clock-controlled protein-like	-7.12458	-2.8328	1.12086	1.18008e-12	2.16113e-10
[DOWN]	TRINITY_DN28608_c0_g1	zinc finger protein 512B-like	-3.56332	-1.83322	11.5921	1.26122e-12	2.29932e-10
[DOWN]	TRINITY_DN888_c0_g1	protein bowel-like	-2.98357	-1.57704	3.69744	1.29035e-12	2.34713e-10
[DOWN]	TRINITY_DN6780_c1_g1	uncharacterized protein LOC116173493	-2.63025	-1.3952	6.78761	1.31557e-12	2.38764e-10
[DOWN]	TRINITY_DN1776_c1_g1	---NA---	-3.19633	-1.67642	3.7129	1.5013e-12	2.7005e-10
[DOWN]	TRINITY_DN2723_c1_g1	---NA---	-7.18567	-2.84512	1.06023	1.51593e-12	2.72078e-10
[DOWN]	TRINITY_DN9383_c0_g3	N-acetylneuraminate lyase-like	-2.82588	-1.4987	4.76015	1.58664e-12	2.84138e-10
[DOWN]	TRINITY_DN2250_c0_g1	protein decapentaplegic-like	-2.86039	-1.51621	4.72288	1.74917e-12	3.11864e-10
[DOWN]	TRINITY_DN2562_c0_g2	myosin heavy chain, cardiac muscle isoform-like isoform X1	-2.60515	-1.38136	8.34958	1.84971e-12	3.29066e-10
[DOWN]	TRINITY_DN8560_c0_g1	---NA---	-35.4687	-5.14847	-0.899232	2.20908e-12	3.90423e-10
[DOWN]	TRINITY_DN1580_c0_g1	tyrosine-protein phosphatase non-receptor type 11 isoform X1	-2.56431	-1.35857	6.38881	2.33371e-12	4.11552e-10
[DOWN]	TRINITY_DN3833_c0_g1	probable serine/threonine-protein kinase ndrD	-2.78421	-1.47727	4.3566	2.67805e-12	4.68197e-10
[DOWN]	TRINITY_DN199_c0_g3	Copia protein	-3.49011	-1.80327	3.07169	2.77896e-12	4.84791e-10
[DOWN]	TRINITY_DN7142_c0_g1	carboxyl-terminal PDZ ligand of neuronal nitric oxide synthase protein isoform X1	-2.71181	-1.43926	5.44645	2.94052e-12	5.10773e-10
[DOWN]	TRINITY_DN950_c0_g1	RNA-directed DNA polymerase from mobile element jockey-like	-3.34322	-1.74124	7.84945	3.24134e-12	5.58234e-10
[DOWN]	TRINITY_DN2732_c0_g1	kynurenine/alpha-aminoadipate aminotransferase, mitochondrial	-10.0063	-3.32284	8.17003	3.28319e-12	5.64241e-10
[DOWN]	TRINITY_DN5504_c0_g1	sulfotransferase family cytosolic 1B member 1-like	-8.64102	-3.1112	5.94028	3.79818e-12	6.44537e-10
[DOWN]	TRINITY_DN767_c0_g1	uridine 5'-monophosphate synthase	-3.18961	-1.67338	3.57604	3.92661e-12	6.63783e-10
[DOWN]	TRINITY_DN981_c1_g1	muscle-specific protein 20-like	-3.18389	-1.67079	8.41484	3.928e-12	6.63783e-10
[DOWN]	TRINITY_DN247_c0_g1	hypothetical protein D910_10159	-2.55618	-1.35399	6.33318	4.15739e-12	7.01082e-10
[DOWN]	TRINITY_DN3276_c0_g1	tubulointerstitial nephritis antigen-like	-2.57339	-1.36367	7.21599	5.27819e-12	8.791e-10
[DOWN]	TRINITY_DN719_c3_g1	---NA---	-2.55443	-1.353	6.40085	5.69324e-12	9.42412e-10
[DOWN]	TRINITY_DN302_c0_g1	protein Wnt-6	-2.71223	-1.43948	4.22865	5.84719e-12	9.63953e-10
[DOWN]	TRINITY_DN1785_c0_g1	SERTA domain containing protein	-2.65351	-1.4079	5.45268	5.98927e-12	9.85369e-10
[DOWN]	TRINITY_DN6895_c0_g1	---NA---	-2.62342	-1.39145	5.57113	6.16156e-12	1.01166e-09
[DOWN]	TRINITY_DN59381_c1_g1	---NA---	-18.7171	-4.22628	-0.526053	6.31831e-12	1.0353e-09
[DOWN]	TRINITY_DN5290_c0_g1	protein tiptop	-2.85117	-1.51156	4.55573	6.37858e-12	1.04306e-09
[DOWN]	TRINITY_DN1473_c0_g2	protein fem-1 homolog CG6966 isoform X1	-2.6733	-1.41862	6.00808	6.92062e-12	1.12941e-09
[DOWN]	TRINITY_DN2502_c0_g1	THAP domain-containing protein 9	-2.95042	-1.56092	4.1936	6.93884e-12	1.13011e-09
[DOWN]	TRINITY_DN3308_c0_g1	protein hairy	-2.73748	-1.45285	5.46175	7.75719e-12	1.25081e-09
[DOWN]	TRINITY_DN12246_c0_g1	uncharacterized protein LOC111692548, partial	-48.7653	-5.60778	0.463928	7.90702e-12	1.26813e-09
[DOWN]	TRINITY_DN1567_c0_g1	oocyte zinc finger protein XlCOF8.4-like	-3.32521	-1.73344	4.99637	7.94298e-12	1.26813e-09
[DOWN]	TRINITY_DN5739_c1_g1	---NA---	-3.3116	-1.72753	3.13268	7.94058e-12	1.26813e-09
[DOWN]	TRINITY_DN2116_c0_g1	AT-rich interactive domain-containing protein 5B-like	-2.55202	-1.35164	7.02909	8.01353e-12	1.27688e-09
[DOWN]	TRINITY_DN6084_c5_g1	---NA---	-66.765	-6.06102	-1.29882	8.39023e-12	1.32646e-09
[DOWN]	TRINITY_DN16017_c0_g1	PREDICTED: uncharacterized protein LOC109545197	-3.6039	-1.84956	3.55824	8.88386e-12	1.39361e-09
[DOWN]	TRINITY_DN7813_c0_g1	lysozyme C-1-like	-42.8301	-5.42055	4.35444	9.14705e-12	1.43212e-09
[DOWN]	TRINITY_DN808_c1_g1	RNA-directed DNA polymerase from mobile element jockey isoform X1	-8.17679	-3.03153	3.14077	9.49102e-12	1.48025e-09
[DOWN]	TRINITY_DN688_c0_g1	---NA---	-2.82998	-1.50079	4.81806	9.58858e-12	1.48937e-09
[DOWN]	TRINITY_DN8008_c0_g1	hypothetical protein GWI33_010186	-4.38187	-2.13155	6.79403	9.66309e-12	1.49556e-09
[DOWN]	TRINITY_DN7573_c0_g1	zinc finger protein 37-like isoform X2	-2.51107	-1.3283	9.82718	1.03696e-11	1.59576e-09
[DOWN]	TRINITY_DN719_c0_g1	prostatic acid phosphatase	-2.61865	-1.38882	5.92241	1.05008e-11	1.61287e-09
[DOWN]	TRINITY_DN1888_c0_g1	bromodomain-containing protein 4-like	-2.55443	-1.353	6.28031	1.1062e-11	1.69586e-09
[DOWN]	TRINITY_DN4683_c0_g1	cytochrome P450 4d1-like isoform X1	-2.91028	-1.54116	3.67863	1.22587e-11	1.87577e-09
[DOWN]	TRINITY_DN5200_c0_g1	acyl-CoA-binding protein	-10.1361	-3.34143	0.299981	1.39816e-11	2.13535e-09
[DOWN]	TRINITY_DN1482_c0_g1	RNA-directed DNA polymerase from mobile element jockey-like	-2.84763	-1.50976	4.48109	1.48061e-11	2.25703e-09
[DOWN]	TRINITY_DN22420_c0_g2	---NA---	-7.23136	-2.85427	0.526299	1.65497e-11	2.50864e-09
[DOWN]	TRINITY_DN26302_c2_g1	retrovirus-related Pol polyprotein from transposon 17.6 isoform X1	-11.1018	-3.47272	1.40932	1.73796e-11	2.62461e-09
[DOWN]	TRINITY_DN152650_c0_g1	---NA---	-40.8927	-5.35377	-0.731937	1.90385e-11	2.85913e-09
[DOWN]	TRINITY_DN6600_c0_g1	GDNF-inducible zinc finger protein 1	-2.47282	-1.30616	6.17051	2.01616e-11	3.01103e-09
[DOWN]	TRINITY_DN25076_c0_g1	methyltransferase-like protein 6	-2.69005	-1.42763	4.36735	2.23035e-11	3.31319e-09
[DOWN]	TRINITY_DN2964_c0_g1	uncharacterized LOC106121975 precursor	-3.56632	-1.83443	2.79489	2.23076e-11	3.31319e-09
[DOWN]	TRINITY_DN303_c0_g1	bicaudal D-related protein homolog isoform X1	-2.57683	-1.3656	4.96072	2.41117e-11	3.56805e-09
[DOWN]	TRINITY_DN12_c0_g1	PREDICTED: LOW QUALITY PROTEIN: uncharacterized protein LOC109602801	-2.50708	-1.32601	8.08388	2.59755e-11	3.82289e-09
[DOWN]	TRINITY_DN31311_c1_g1	protein bfr2-like isoform X3	-6.44503	-2.68819	0.984049	2.64771e-11	3.8826e-09
[DOWN]	TRINITY_DN781_c0_g1	cerebellar degeneration-related protein 2-like isoform X2	-2.56156	-1.35702	4.87208	2.72768e-11	3.99262e-09
[DOWN]	TRINITY_DN6175_c1_g1	reverse transcriptase family protein	-16.7408	-4.0653	-0.0892698	2.82023e-11	4.11321e-09
[DOWN]	TRINITY_DN3267_c0_g1	piggyBac transposable element-derived protein 4-like	-2.7365	-1.45233	6.57031	2.86217e-11	4.16687e-09
[DOWN]	TRINITY_DN1845_c1_g1	uncharacterized protein LOC115881125	-2.89141	-1.53177	3.93291	2.98012e-11	4.32304e-09
[DOWN]	TRINITY_DN9072_c0_g1	---NA---	-2.76042	-1.46489	4.11204	3.01851e-11	4.3709e-09
[DOWN]	TRINITY_DN20153_c0_g1	---NA---	-8.4079	-3.07175	0.411593	3.36127e-11	4.84988e-09
[DOWN]	TRINITY_DN11396_c2_g1	uncharacterized protein LOC114324674	-4.23628	-2.0828	2.10304	3.42207e-11	4.92882e-09
[DOWN]	TRINITY_DN23144_c0_g3	PREDICTED: uncharacterized protein LOC109537347 isoform X1	-2.81016	-1.49065	3.77215	3.65033e-11	5.23893e-09
[DOWN]	TRINITY_DN4911_c0_g1	pancreatic triacylglycerol lipase-like	-9.60871	-3.26434	2.80484	3.77223e-11	5.38523e-09
[DOWN]	TRINITY_DN12254_c0_g1	---NA---	-14.8259	-3.89005	-0.642532	3.80086e-11	5.41656e-09
[DOWN]	TRINITY_DN2903_c0_g1	ets DNA-binding protein pokkuri	-2.9806	-1.5756	7.34616	3.89447e-11	5.54021e-09
[DOWN]	TRINITY_DN41_c0_g1	transcription factor Adf-1-like	-2.43168	-1.28195	6.2536	4.32056e-11	6.13558e-09
[DOWN]	TRINITY_DN7818_c3_g1	AGAP006857-PA-like protein	-7.94961	-2.99088	0.360872	4.62723e-11	6.55956e-09
[DOWN]	TRINITY_DN1958_c0_g1	phosphatase and actin regulator 2 isoform X1	-2.36041	-1.23904	7.63933	5.20901e-11	7.33292e-09
[DOWN]	TRINITY_DN2677_c0_g1	altered inheritance of mitochondria protein 3-like	-6.89235	-2.785	1.81714	5.68455e-11	7.98847e-09
[DOWN]	TRINITY_DN47_c0_g1	putative ferric-chelate reductase 1 homolog	-2.41603	-1.27264	6.61417	5.99824e-11	8.38562e-09
[DOWN]	TRINITY_DN3944_c0_g1	Paired box protein and Transposase domain containing protein	-2.47601	-1.30802	5.784	7.73879e-11	1.06715e-08
[DOWN]	TRINITY_DN52543_c0_g1	---NA---	-3.00574	-1.58772	3.86018	7.81758e-11	1.07435e-08
[DOWN]	TRINITY_DN1274_c0_g1	protein NDRG3-like isoform X3	-2.3997	-1.26285	7.31234	8.00618e-11	1.09655e-08
[DOWN]	TRINITY_DN5266_c0_g1	enzymatic polyprotein, putative	-3.8785	-1.9555	4.36835	8.54578e-11	1.16848e-08
[DOWN]	TRINITY_DN54500_c2_g2	uncharacterized protein LOC115879177	-17.1912	-4.1036	-0.596865	8.60912e-11	1.17424e-08
[DOWN]	TRINITY_DN11818_c0_g1	---NA---	-10.3011	-3.36472	-0.236485	8.72729e-11	1.18529e-08
[DOWN]	TRINITY_DN1873_c0_g3	fasciclin-3 isoform X1	-2.44392	-1.2892	5.14331	8.95324e-11	1.21394e-08
[DOWN]	TRINITY_DN26_c0_g1	piggyBac transposable element-derived protein 4-like	-2.55543	-1.35357	4.72857	9.98081e-11	1.33758e-08
[DOWN]	TRINITY_DN63247_c0_g2	hypothetical protein JTB14_018381	-11.6811	-3.54611	-0.474921	1.02509e-10	1.36923e-08
[DOWN]	TRINITY_DN13927_c0_g1	---NA---	-2.66813	-1.41583	3.96494	1.14106e-10	1.51913e-08
[DOWN]	TRINITY_DN10696_c0_g1	EKC/KEOPS complex subunit LAGE3	-34.027	-5.08861	-0.935231	1.16029e-10	1.54219e-08
[DOWN]	TRINITY_DN36140_c0_g2	retrovirus-related Pol polyprotein from transposon 17.6 isoform X3	-12.4697	-3.64035	-0.161267	1.22738e-10	1.62603e-08
[DOWN]	TRINITY_DN3023_c0_g1	sodium- and chloride-dependent neutral and basic amino acid transporter B(0+)-like isoform X2	-2.46084	-1.29915	6.15107	1.38154e-10	1.82727e-08
[DOWN]	TRINITY_DN1109_c0_g2	ras guanine nucleotide exchange factor R	-2.43725	-1.28525	5.56493	1.41495e-10	1.86536e-08
[DOWN]	TRINITY_DN459_c0_g1	---NA---	-2.67029	-1.41699	5.29378	1.42314e-10	1.8731e-08
[DOWN]	TRINITY_DN579_c0_g1	4-hydroxyphenylpyruvate dioxygenase	-10.1958	-3.34991	10.4959	1.54568e-10	2.03108e-08
[DOWN]	TRINITY_DN4011_c1_g1	Transposable element P transposase-like Protein	-3.10022	-1.63237	2.94814	1.62784e-10	2.13558e-08
[DOWN]	TRINITY_DN2271_c0_g1	inaD-like protein	-2.6581	-1.41039	3.78142	1.6863e-10	2.20869e-08
[DOWN]	TRINITY_DN3169_c0_g1	nucleoporin seh1	-2.46384	-1.30091	4.57349	1.97931e-10	2.57168e-08
[DOWN]	TRINITY_DN22309_c0_g2	---NA---	-8.59519	-3.10353	0.110232	2.04634e-10	2.65025e-08
[DOWN]	TRINITY_DN1545_c0_g1	neuroblastoma, suppression of tumorigenicity 1	-2.30072	-1.20208	7.28635	2.11644e-10	2.73667e-08
[DOWN]	TRINITY_DN4605_c0_g1	---NA---	-2.68339	-1.42406	4.4721	2.13212e-10	2.75254e-08
[DOWN]	TRINITY_DN11069_c0_g1	uncharacterized protein LOC115875931	-2.94025	-1.55594	3.32534	2.15357e-10	2.7758e-08
[DOWN]	TRINITY_DN4945_c0_g1	---NA---	-2.63555	-1.39811	3.88011	2.22799e-10	2.86716e-08
[DOWN]	TRINITY_DN18198_c0_g1	dna-mediated transposase	-4.64427	-2.21545	1.72423	2.2378e-10	2.87522e-08
[DOWN]	TRINITY_DN4036_c0_g1	zinc finger protein 665-like	-4.26426	-2.0923	1.49705	2.25019e-10	2.88655e-08
[DOWN]	TRINITY_DN4592_c0_g1	piggyBac transposable element-derived protein 4-like	-114.848	-6.84358	5.29957	2.25491e-10	2.88803e-08
[DOWN]	TRINITY_DN34465_c0_g4	uncharacterized protein LOC114333565	-14.543	-3.86225	-0.365621	2.31476e-10	2.96001e-08
[DOWN]	TRINITY_DN1561_c0_g1	CCAAT/enhancer-binding protein	-2.45174	-1.29381	6.16531	2.46606e-10	3.13367e-08
[DOWN]	TRINITY_DN7737_c0_g1	pupal cuticle protein C1B-like	-2.79218	-1.48139	3.6455	2.62183e-10	3.316e-08
[DOWN]	TRINITY_DN149_c0_g3	---NA---	-5.94719	-2.57221	1.36755	2.82242e-10	3.53654e-08
[DOWN]	TRINITY_DN1053_c0_g2	U1 small nuclear ribonucleoprotein 70 kDa-like isoform X3	-3.51263	-1.81255	2.53001	3.10473e-10	3.86634e-08
[DOWN]	TRINITY_DN2457_c0_g1	multiple C2 and transmembrane domain-containing protein isoform X1	-2.55034	-1.35069	4.19394	3.19679e-10	3.96877e-08
[DOWN]	TRINITY_DN4138_c1_g1	lutropin-choriogonadotropic hormone receptor	-2.57304	-1.36348	4.00805	3.68126e-10	4.53546e-08
[DOWN]	TRINITY_DN194_c0_g1	very low-density lipoprotein receptor-like isoform X1	-2.34286	-1.22827	7.77817	3.69636e-10	4.54714e-08
[DOWN]	TRINITY_DN81824_c0_g1	ecdysone-inducible protein E75 isoform X2	-2.38183	-1.25207	7.78272	3.82442e-10	4.69754e-08
[DOWN]	TRINITY_DN21594_c0_g2	---NA---	-14.7499	-3.88263	-0.916043	4.0535e-10	4.96392e-08
[DOWN]	TRINITY_DN4177_c0_g1	acyl-CoA desaturase-like isoform X3	-2.29217	-1.19672	7.23116	4.19396e-10	5.1281e-08
[DOWN]	TRINITY_DN2132_c0_g1	uncharacterized protein LOC115877500	-2.36678	-1.24292	6.01594	4.3903e-10	5.35201e-08
[DOWN]	TRINITY_DN12097_c1_g3	uncharacterized protein LOC111518285, partial	-40.8987	-5.35398	-0.728808	4.41395e-10	5.35726e-08
[DOWN]	TRINITY_DN1649_c0_g1	---NA---	-5.30742	-2.40801	1.09272	4.41067e-10	5.35726e-08
[DOWN]	TRINITY_DN5035_c0_g1	small lysine-rich protein 1	-6.52534	-2.70605	0.696065	4.41447e-10	5.35726e-08
[DOWN]	TRINITY_DN2509_c0_g1	---NA---	-3.22442	-1.68904	3.81881	4.45486e-10	5.39818e-08
[DOWN]	TRINITY_DN11229_c0_g1	unnamed protein product	-3.7976	-1.92509	4.0392	4.80912e-10	5.81006e-08
[DOWN]	TRINITY_DN70099_c0_g1	interferon-related developmental regulator 2	-2.31779	-1.21275	7.73183	4.82311e-10	5.81828e-08
[DOWN]	TRINITY_DN1876_c0_g1	nose resistant to fluoxetine protein 6-like	-2.93112	-1.55145	4.91081	4.90769e-10	5.89396e-08
[DOWN]	TRINITY_DN8101_c0_g1	proline-rich protein 4 isoform X2	-4.08131	-2.02903	2.04973	5.28561e-10	6.30109e-08
[DOWN]	TRINITY_DN3768_c0_g1	zinc finger MYM-type protein 1-like	-4.01878	-2.00676	1.8445	5.69436e-10	6.74861e-08
[DOWN]	TRINITY_DN4104_c0_g1	uncharacterized protein LOC119071492 isoform X1	-2.26289	-1.17816	6.14553	5.70978e-10	6.75699e-08
[DOWN]	TRINITY_DN14261_c0_g2	---NA---	-3.91461	-1.96887	2.03828	5.77262e-10	6.81652e-08
[DOWN]	TRINITY_DN129883_c0_g1	---NA---	-34.7433	-5.11866	-0.900216	6.09304e-10	7.17905e-08
[DOWN]	TRINITY_DN393_c0_g1	protein TANC2 isoform X2	-2.31357	-1.21012	5.87717	6.28141e-10	7.39024e-08
[DOWN]	TRINITY_DN2539_c0_g1	transforming acidic coiled-coil-containing protein 1	-2.3453	-1.22977	5.85343	6.65079e-10	7.80214e-08
[DOWN]	TRINITY_DN9800_c0_g1	peptidylglycine alpha-hydroxylating monooxygenase	-2.30968	-1.20769	5.31414	6.80965e-10	7.95393e-08
[DOWN]	TRINITY_DN6003_c0_g1	uncharacterized protein LOC114332316	-4.20421	-2.07183	1.45479	7.03606e-10	8.18296e-08
[DOWN]	TRINITY_DN94546_c0_g1	---NA---	-6.36368	-2.66986	0.724527	7.59936e-10	8.78758e-08
[DOWN]	TRINITY_DN6370_c0_g1	longitudinals lacking protein, isoforms A/B/D/L isoform X24	-3.60553	-1.85021	1.91894	7.96972e-10	9.15048e-08
[DOWN]	TRINITY_DN19858_c0_g1	hypothetical protein D910_12664	-2.57129	-1.36249	4.11774	8.04477e-10	9.22357e-08
[DOWN]	TRINITY_DN1766_c3_g1	---NA---	-5.02462	-2.32901	0.994511	8.14109e-10	9.3208e-08
[DOWN]	TRINITY_DN64618_c0_g1	zinc finger BED domain-containing protein 4-like	-7.9865	-2.99756	0.0517415	8.50956e-10	9.71518e-08
[DOWN]	TRINITY_DN5482_c0_g2	microtubule-associated protein Jupiter-like	-3.14447	-1.65282	2.68428	8.55283e-10	9.73875e-08
[DOWN]	TRINITY_DN3207_c0_g1	---NA---	-3.60371	-1.84948	2.13515	8.81837e-10	1.00113e-07
[DOWN]	TRINITY_DN26024_c0_g2	---NA---	-7.97735	-2.99591	-0.0512882	8.87069e-10	1.00566e-07
[DOWN]	TRINITY_DN2147_c0_g1	cAMP-dependent protein kinase catalytic subunit PRKX isoform X1	-2.53963	-1.34462	4.52875	8.95363e-10	1.01364e-07
[DOWN]	TRINITY_DN142560_c0_g1	---NA---	-26.8668	-4.74775	-0.903877	9.21023e-10	1.04123e-07
[DOWN]	TRINITY_DN10080_c0_g1	transcription factor SPT20 homolog	-3.86485	-1.95041	2.37558	9.29526e-10	1.04938e-07
[DOWN]	TRINITY_DN2947_c0_g1	cytokine receptor	-2.30296	-1.20349	8.19454	9.45059e-10	1.06543e-07
[DOWN]	TRINITY_DN10031_c0_g1	uncharacterized protein LOC114341776	-24.5442	-4.61731	-1.27065	9.66338e-10	1.08639e-07
[DOWN]	TRINITY_DN39045_c0_g1	unnamed protein product	-10.5044	-3.39292	0.0269548	1.0027e-09	1.12571e-07
[DOWN]	TRINITY_DN698_c0_g2	cysteine sulfinic acid decarboxylase	-2.32686	-1.21838	7.84039	1.02269e-09	1.14656e-07
[DOWN]	TRINITY_DN3813_c0_g3	serine/threonine-protein kinase WNK4 isoform X1	-2.3755	-1.24823	5.23785	1.02916e-09	1.15222e-07
[DOWN]	TRINITY_DN7054_c0_g1	---NA---	-7.13112	-2.83413	0.403971	1.07241e-09	1.19733e-07
[DOWN]	TRINITY_DN1434_c0_g1	Filamin-A-like Protein	-2.25936	-1.17591	8.54465	1.07841e-09	1.20237e-07
[DOWN]	TRINITY_DN8196_c0_g1	DUF4817 domain-containing protein	-8.74507	-3.12847	0.156957	1.12609e-09	1.24865e-07
[DOWN]	TRINITY_DN8436_c1_g1	---NA---	-2.61761	-1.38825	3.6616	1.15841e-09	1.27923e-07
[DOWN]	TRINITY_DN5036_c0_g1	---NA---	-5.71703	-2.51527	0.796101	1.17075e-09	1.28934e-07
[DOWN]	TRINITY_DN6448_c0_g1	RIMS-binding protein 2 isoform X3	-19.2466	-4.26653	-1.00914	1.25557e-09	1.38087e-07
[DOWN]	TRINITY_DN2244_c0_g1	neurogenic locus protein delta	-2.35547	-1.23601	4.58577	1.32255e-09	1.45257e-07
[DOWN]	TRINITY_DN8903_c0_g2	---NA---	-9.05709	-3.17905	-0.11775	1.33366e-09	1.46278e-07
[DOWN]	TRINITY_DN496_c1_g1	Tigger transposable element-derived protein 6	-2.44221	-1.28819	4.5928	1.36911e-09	1.4976e-07
[DOWN]	TRINITY_DN2592_c0_g1	protein suppressor of sable isoform X2	-2.25994	-1.17628	6.47273	1.37386e-09	1.50077e-07
[DOWN]	TRINITY_DN6780_c0_g1	potassium voltage-gated channel protein Shaker isoform X1	-2.38853	-1.25612	4.75709	1.40671e-09	1.53252e-07
[DOWN]	TRINITY_DN7022_c0_g1	phosphoglucomutase-2 isoform X2	-2.39214	-1.2583	7.21727	1.4325e-09	1.55642e-07
[DOWN]	TRINITY_DN1118_c0_g1	C-reactive protein 1.4-like	-10.5302	-3.39646	-0.489547	1.49528e-09	1.61596e-07
[DOWN]	TRINITY_DN815_c0_g1	putative mediator of RNA polymerase II transcription subunit 26	-2.54023	-1.34496	4.98609	1.52376e-09	1.64455e-07
[DOWN]	TRINITY_DN25234_c0_g2	---NA---	-14.8906	-3.89633	-0.923792	1.62438e-09	1.74616e-07
[DOWN]	TRINITY_DN131405_c0_g1	---NA---	-51.0136	-5.67281	-1.54857	1.74311e-09	1.86907e-07
[DOWN]	TRINITY_DN70581_c2_g1	cuticle protein 19-like	-6.45483	-2.69038	0.351966	1.83925e-09	1.96668e-07
[DOWN]	TRINITY_DN8148_c0_g1	zinc finger MYM-type protein 1-like isoform X1	-5.16562	-2.36894	0.935395	2.01061e-09	2.13581e-07
[DOWN]	TRINITY_DN8097_c0_g1	free fatty acid receptor 4-like	-2.88391	-1.52802	3.09565	2.11562e-09	2.24442e-07
[DOWN]	TRINITY_DN2265_c0_g1	---NA---	-2.68681	-1.42589	3.38512	2.13683e-09	2.26099e-07
[DOWN]	TRINITY_DN5913_c0_g1	---NA---	-4.96027	-2.31042	0.94001	2.16322e-09	2.28592e-07
[DOWN]	TRINITY_DN804_c0_g1	calmodulin-beta isoform X1	-2.64691	-1.40431	3.61161	2.2386e-09	2.35635e-07
[DOWN]	TRINITY_DN8304_c0_g1	cuticle protein 7-like	-27.5863	-4.78588	-1.53359	2.2509e-09	2.36425e-07
[DOWN]	TRINITY_DN3837_c0_g1	RNA-directed DNA polymerase from mobile element jockey-like	-2.2413	-1.16434	6.1643	2.44682e-09	2.55889e-07
[DOWN]	TRINITY_DN750_c0_g1	mitogen-activated protein kinase kinase kinase 11 isoform X1	-2.33309	-1.22224	3.92544	2.47134e-09	2.5812e-07
[DOWN]	TRINITY_DN13426_c0_g2	---NA---	-24.3128	-4.60364	-1.28724	2.7345e-09	2.84139e-07
[DOWN]	TRINITY_DN4550_c0_g1	pleckstrin homology domain-containing family G member 4B-like	-2.26909	-1.18211	5.80128	2.7768e-09	2.87796e-07
[DOWN]	TRINITY_DN443_c0_g1	transcription factor SUM-1	-2.35041	-1.23291	4.64417	2.86493e-09	2.9617e-07
[DOWN]	TRINITY_DN593_c0_g1	---NA---	-2.5447	-1.34749	4.90796	2.91119e-09	3.00186e-07
[DOWN]	TRINITY_DN9189_c0_g1	neuropeptide SIFamide receptor-like	-5.22058	-2.38421	0.644259	3.15699e-09	3.23471e-07
[DOWN]	TRINITY_DN16126_c0_g3	LOLA1 protein	-2.91337	-1.54269	3.12392	3.19893e-09	3.26512e-07
[DOWN]	TRINITY_DN20553_c0_g1	---NA---	-4.60474	-2.20312	0.975071	3.20512e-09	3.26512e-07
[DOWN]	TRINITY_DN2101_c0_g1	glycogen phosphorylase	-2.1774	-1.12261	9.89899	3.20221e-09	3.26512e-07
[DOWN]	TRINITY_DN3228_c0_g1	hypothetical protein D910_05979	-6.47064	-2.69391	0.470108	3.30574e-09	3.35317e-07
[DOWN]	TRINITY_DN13333_c1_g1	Putative 115 kDa protein in type-1 retrotransposable element R1DM-like Protein	-5.71565	-2.51492	1.12086	3.3258e-09	3.3693e-07
[DOWN]	TRINITY_DN1124_c0_g1	rho GTPase-activating protein 21 isoform X3	-2.24348	-1.16574	7.22946	3.33744e-09	3.37687e-07
[DOWN]	TRINITY_DN15594_c0_g1	---NA---	-2.53691	-1.34307	4.07772	3.60088e-09	3.63887e-07
[DOWN]	TRINITY_DN17355_c0_g1	---NA---	-5.80777	-2.53799	0.485344	3.98609e-09	4.00812e-07
[DOWN]	TRINITY_DN10648_c0_g2	ORF B	-4.68607	-2.22838	1.36844	4.18043e-09	4.18793e-07
[DOWN]	TRINITY_DN2826_c0_g1	nose resistant to fluoxetine protein 6	-3.31809	-1.73035	3.2063	4.52166e-09	4.49639e-07
[DOWN]	TRINITY_DN2070_c1_g1	proton-associated sugar transporter A	-2.82307	-1.49726	3.15953	4.63197e-09	4.60043e-07
[DOWN]	TRINITY_DN22343_c0_g1	dopamine D2-like receptor	-4.84886	-2.27765	0.698121	4.94759e-09	4.89588e-07
[DOWN]	TRINITY_DN4956_c0_g1	membrane-bound alkaline phosphatase-like	-3.51278	-1.81261	1.78588	5.52349e-09	5.44578e-07
[DOWN]	TRINITY_DN13215_c0_g2	DUF4817 domain-containing protein	-13.5067	-3.75561	-0.989575	5.75225e-09	5.65068e-07
[DOWN]	TRINITY_DN4252_c0_g1	collagen alpha-1(I) chain-like	-2.60608	-1.38188	3.86844	5.94291e-09	5.82383e-07
[DOWN]	TRINITY_DN2674_c0_g3	carotenoid isomerooxygenase	-3.93131	-1.97501	1.93201	5.95688e-09	5.83047e-07
[DOWN]	TRINITY_DN6792_c0_g1	endocuticle structural glycoprotein SgAbd-4-like	-5.24615	-2.39126	2.92347	6.07958e-09	5.94338e-07
[DOWN]	TRINITY_DN4740_c0_g1	ankyrin repeat domain-containing protein 29	-2.23772	-1.16203	4.8308	6.30102e-09	6.14502e-07
[DOWN]	TRINITY_DN2466_c0_g1	---NA---	-2.40661	-1.267	4.48398	6.46762e-09	6.2999e-07
[DOWN]	TRINITY_DN11888_c0_g1	uncharacterized protein LOC114347558	-3.94199	-1.97892	1.61365	6.66441e-09	6.476e-07
[DOWN]	TRINITY_DN35269_c0_g1	neurogenic locus notch homolog protein 1 isoform X1	-2.12263	-1.08585	7.70203	6.83592e-09	6.63469e-07
[DOWN]	TRINITY_DN1297_c0_g1	tigger transposable element-derived protein 2-like	-2.15632	-1.10857	6.15144	7.16468e-09	6.92885e-07
[DOWN]	TRINITY_DN2958_c1_g1	---NA---	-3.86409	-1.95013	2.86886	7.49798e-09	7.24253e-07
[DOWN]	TRINITY_DN4592_c0_g2	---NA---	-72.1735	-6.1734	5.45294	7.59304e-09	7.32561e-07
[DOWN]	TRINITY_DN8627_c0_g1	Retrovirus-related Pol polyprotein from transposon 412	-4.81501	-2.26754	1.18378	7.77787e-09	7.47719e-07
[DOWN]	TRINITY_DN3949_c0_g1	decaprenyl-diphosphate synthase subunit 2-like	-2.26914	-1.18215	6.79236	7.82585e-09	7.51439e-07
[DOWN]	TRINITY_DN4212_c0_g1	---NA---	-2.38063	-1.25134	3.92925	7.90879e-09	7.58503e-07
[DOWN]	TRINITY_DN5141_c0_g1	inosine-5'-monophosphate dehydrogenase	-2.27693	-1.18709	4.04654	7.9219e-09	7.58862e-07
[DOWN]	TRINITY_DN704_c0_g1	---NA---	-19.065	-4.25285	-1.24351	8.01584e-09	7.66047e-07
[DOWN]	TRINITY_DN1464_c1_g1	ring canal kelch homolog	-2.18135	-1.12522	7.14072	8.44126e-09	8.04803e-07
[DOWN]	TRINITY_DN24842_c0_g1	endocuticle structural glycoprotein SgAbd-8-like	-2.87588	-1.52401	4.3077	8.64046e-09	8.21859e-07
[DOWN]	TRINITY_DN25090_c0_g1	---NA---	-9.15327	-3.19429	-0.414418	8.69948e-09	8.26501e-07
[DOWN]	TRINITY_DN36847_c0_g2	---NA---	-5.71404	-2.51451	0.289037	9.17704e-09	8.68813e-07
[DOWN]	TRINITY_DN5277_c0_g1	MADF domain-containing protein	-9.95187	-3.31497	-0.0863769	9.46645e-09	8.95166e-07
[DOWN]	TRINITY_DN1341_c0_g1	cAMP-specific 3',5'-cyclic phosphodiesterase 4A-like isoform X5	-2.14998	-1.10433	7.27037	9.929e-09	9.37809e-07
[DOWN]	TRINITY_DN718_c1_g1	protein KRI1 homolog	-2.18153	-1.12534	5.27523	1.0545e-08	9.9021e-07
[DOWN]	TRINITY_DN801_c0_g1	SWIM-type domain-containing protein	-2.2438	-1.16594	6.21851	1.05384e-08	9.9021e-07
[DOWN]	TRINITY_DN4213_c0_g1	ribosome biogenesis protein NOP53	-2.18302	-1.12633	6.02523	1.0844e-08	1.01594e-06
[DOWN]	TRINITY_DN2617_c0_g1	rab11 family-interacting protein 4B isoform X1	-2.1331	-1.09295	6.32168	1.12186e-08	1.04981e-06
[DOWN]	TRINITY_DN7432_c0_g1	GSK-3 bind domain containing protein	-2.25142	-1.17083	6.02374	1.14656e-08	1.07169e-06
[DOWN]	TRINITY_DN27437_c0_g1	uncharacterized threonine-rich GPI-anchored glycoprotein PJ4664.02-like	-4.80803	-2.26545	0.553693	1.22826e-08	1.14278e-06
[DOWN]	TRINITY_DN45706_c0_g1	---NA---	-2.52878	-1.33844	3.5652	1.23286e-08	1.14442e-06
[DOWN]	TRINITY_DN8240_c0_g2	nuclear receptor-binding protein homolog isoform X1	-5.71511	-2.51478	0.712797	1.2976e-08	1.19902e-06
[DOWN]	TRINITY_DN10674_c1_g1	band 7 protein AGAP004871 isoform X1	-2.30007	-1.20167	4.2598	1.31904e-08	1.21744e-06
[DOWN]	TRINITY_DN1478_c1_g1	tyrosine-protein kinase Btk29A isoform X4	-2.21693	-1.14856	5.17923	1.34095e-08	1.23484e-06
[DOWN]	TRINITY_DN13763_c3_g2	ADP-ribose glycohydrolase OARD1-like	-20.089	-4.32834	-0.764764	1.43163e-08	1.30942e-06
[DOWN]	TRINITY_DN37907_c0_g1	---NA---	-44.3492	-5.47084	-1.67832	1.44239e-08	1.31777e-06
[DOWN]	TRINITY_DN2622_c1_g2	piggyBac transposable element-derived protein 3-like	-2.25892	-1.17563	4.54681	1.55839e-08	1.41894e-06
[DOWN]	TRINITY_DN7470_c2_g2	---NA---	-32.566	-5.02529	-1.3698	1.5575e-08	1.41894e-06
[DOWN]	TRINITY_DN1402_c0_g1	glutamate receptor-interacting protein 1 isoform X3	-2.26347	-1.17853	4.10904	1.57892e-08	1.43279e-06
[DOWN]	TRINITY_DN12873_c3_g1	---NA---	-2.77283	-1.47136	9.89166	1.61205e-08	1.46123e-06
[DOWN]	TRINITY_DN3786_c0_g2	protein lap4 isoform X6	-2.92823	-1.55003	2.50216	1.769e-08	1.59812e-06
[DOWN]	TRINITY_DN146_c0_g1	---NA---	-3.44064	-1.78268	2.11114	1.7807e-08	1.60689e-06
[DOWN]	TRINITY_DN6065_c2_g1	arginine-glutamic acid dipeptide repeats protein isoform X1	-2.08587	-1.06065	6.62158	1.81453e-08	1.6356e-06
[DOWN]	TRINITY_DN16562_c2_g1	hypothetical protein AGLY_017123	-24.6988	-4.62637	-1.61901	1.95786e-08	1.76087e-06
[DOWN]	TRINITY_DN2652_c1_g1	---NA---	-9.96175	-3.3164	-0.619837	1.98254e-08	1.78035e-06
[DOWN]	TRINITY_DN58_c0_g2	minos transposase	-2.25866	-1.17547	4.34306	1.98391e-08	1.78035e-06
[DOWN]	TRINITY_DN9049_c0_g1	hypothetical protein TcasGA2_TC031459	-2.63078	-1.39549	3.72112	2.05067e-08	1.83213e-06
[DOWN]	TRINITY_DN8376_c2_g1	---NA---	-19.694	-4.29969	-1.20786	2.05403e-08	1.83311e-06
[DOWN]	TRINITY_DN15428_c0_g1	reverse transcriptase	-7.96995	-2.99457	-0.215237	2.16018e-08	1.92149e-06
[DOWN]	TRINITY_DN129465_c0_g1	cuticular protein 132	-3.25293	-1.70174	1.77816	2.1971e-08	1.95219e-06
[DOWN]	TRINITY_DN2135_c0_g1	PREDICTED: uncharacterized protein LOC109536973	-6.03986	-2.59452	0.0918324	2.33477e-08	2.06544e-06
[DOWN]	TRINITY_DN18845_c2_g1	---NA---	-4.85425	-2.27925	0.515709	2.33986e-08	2.06769e-06
[DOWN]	TRINITY_DN2527_c0_g1	piggyBac transposable element-derived protein 4-like	-3.64059	-1.86417	2.19486	2.43651e-08	2.14606e-06
[DOWN]	TRINITY_DN2495_c0_g1	unnamed protein product, partial	-2.12717	-1.08894	7.77075	2.55822e-08	2.24594e-06
[DOWN]	TRINITY_DN2343_c0_g1	myosin light chain kinase, smooth muscle-like	-2.09068	-1.06398	6.4646	2.56549e-08	2.24988e-06
[DOWN]	TRINITY_DN8930_c0_g1	---NA---	-7.12407	-2.8327	4.41352	2.57304e-08	2.25406e-06
[DOWN]	TRINITY_DN218_c0_g1	nuclear factor of activated T-cells 5 isoform X1	-2.13298	-1.09287	7.43198	2.60964e-08	2.28118e-06
[DOWN]	TRINITY_DN4107_c0_g1	---NA---	-2.31426	-1.21055	3.92065	2.65003e-08	2.3115e-06
[DOWN]	TRINITY_DN20007_c0_g1	---NA---	-3.03969	-1.60393	2.6169	2.7273e-08	2.37377e-06
[DOWN]	TRINITY_DN773_c6_g2	---NA---	-3.30459	-1.72447	2.27845	2.73936e-08	2.38171e-06
[DOWN]	TRINITY_DN199_c0_g1	dna-mediated transposase	-2.08628	-1.06094	6.57008	2.78634e-08	2.4122e-06
[DOWN]	TRINITY_DN4496_c0_g1	---NA---	-3.54761	-1.82685	1.56776	2.95772e-08	2.5551e-06
[DOWN]	TRINITY_DN24935_c0_g1	---NA---	-2.307	-1.20602	4.80062	3.0119e-08	2.59913e-06
[DOWN]	TRINITY_DN1634_c0_g1	tubulin--tyrosine ligase-like protein 12	-2.10758	-1.07558	6.21875	3.02885e-08	2.61097e-06
[DOWN]	TRINITY_DN285_c0_g1	organic cation transporter protein-like isoform X2	-2.22157	-1.15158	5.85358	3.13647e-08	2.69513e-06
[DOWN]	TRINITY_DN10922_c3_g1	---NA---	-3.9289	-1.97413	1.02216	3.24382e-08	2.77853e-06
[DOWN]	TRINITY_DN4775_c0_g1	juvenile hormone esterase	-2.78424	-1.47728	4.61375	3.24065e-08	2.77853e-06
[DOWN]	TRINITY_DN1410_c0_g1	transducin-like enhancer protein 4	-2.2333	-1.15918	4.66605	3.36377e-08	2.87519e-06
[DOWN]	TRINITY_DN862_c0_g1	transcriptional coactivator YAP1-A isoform X1	-2.1366	-1.09532	6.23324	3.39813e-08	2.89968e-06
[DOWN]	TRINITY_DN959_c0_g1	patched domain-containing protein 3	-2.22219	-1.15199	5.66385	3.39959e-08	2.89968e-06
[DOWN]	TRINITY_DN6870_c0_g1	putative fatty acyl-CoA reductase CG5065	-2.50817	-1.32663	3.52335	3.47386e-08	2.9537e-06
[DOWN]	TRINITY_DN6862_c0_g2	---NA---	-2.24577	-1.16721	4.21746	3.48975e-08	2.96409e-06
[DOWN]	TRINITY_DN2885_c0_g2	---NA---	-2.87578	-1.52395	2.46078	3.667e-08	3.10812e-06
[DOWN]	TRINITY_DN4978_c0_g1	multidrug resistance-associated protein 4-like	-2.7807	-1.47545	5.27416	3.82525e-08	3.23547e-06
[DOWN]	TRINITY_DN2639_c2_g1	tigger transposable element-derived protein 2-like	-5.96792	-2.57723	0.84886	3.84832e-08	3.25015e-06
[DOWN]	TRINITY_DN856_c0_g1	serine/threonine-protein kinase tricorner isoform X4	-2.06479	-1.04599	7.80932	3.92847e-08	3.30895e-06
[DOWN]	TRINITY_DN29249_c0_g2	Uncharacterized protein FWK35_00023481	-20.1347	-4.33161	-1.44852	3.99178e-08	3.35529e-06
[DOWN]	TRINITY_DN24972_c0_g1	---NA---	-7.00064	-2.80749	-0.495739	4.47984e-08	3.73516e-06
[DOWN]	TRINITY_DN621_c0_g1	mucin-16-like isoform X1	-2.15759	-1.10942	6.35879	4.47745e-08	3.73516e-06
[DOWN]	TRINITY_DN7923_c0_g2	---NA---	-22.4288	-4.48728	-1.35803	4.76596e-08	3.95672e-06
[DOWN]	TRINITY_DN15134_c0_g2	---NA---	-5.38412	-2.42871	0.559746	4.84633e-08	4.01861e-06
[DOWN]	TRINITY_DN11831_c0_g1	---NA---	-4.70148	-2.23311	0.841818	4.9266e-08	4.07754e-06
[DOWN]	TRINITY_DN1112_c0_g1	TCB2 transposase	-2.11811	-1.08278	5.30399	4.94581e-08	4.08926e-06
[DOWN]	TRINITY_DN8120_c0_g1	longitudinals lacking protein, isoforms A/B/D/L isoform X23	-3.55093	-1.8282	1.66578	5.10008e-08	4.19965e-06
[DOWN]	TRINITY_DN9447_c0_g1	---NA---	-5.0139	-2.32593	2.33868	5.11771e-08	4.20989e-06
[DOWN]	TRINITY_DN3559_c0_g1	phosducin-like protein	-2.26835	-1.18164	4.0193	5.98552e-08	4.86933e-06
[DOWN]	TRINITY_DN4514_c1_g2	uncharacterized protein LOC116173491	-30.8109	-4.94537	-1.43421	6.31069e-08	5.10308e-06
[DOWN]	TRINITY_DN6873_c0_g2	uncharacterized protein LOC115890519	-4.67664	-2.22547	1.76516	6.44073e-08	5.20304e-06
[DOWN]	TRINITY_DN1083_c0_g1	neurogenic locus Notch protein	-2.09512	-1.06704	5.88659	6.45677e-08	5.2108e-06
[DOWN]	TRINITY_DN7978_c1_g2	---NA---	-4.87873	-2.28651	0.437634	6.51146e-08	5.2497e-06
[DOWN]	TRINITY_DN4938_c0_g1	extended synaptotagmin-2 isoform X2	-2.10619	-1.07464	7.01713	6.54577e-08	5.26687e-06
[DOWN]	TRINITY_DN21708_c0_g1	---NA---	-6.16744	-2.62467	4.84527	6.61321e-08	5.31585e-06
[DOWN]	TRINITY_DN5387_c0_g1	predicted salivary secreted peptide	-2.25808	-1.1751	4.77849	6.64575e-08	5.33142e-06
[DOWN]	TRINITY_DN24475_c3_g1	---NA---	-11.4412	-3.51617	-0.901456	6.89977e-08	5.50791e-06
[DOWN]	TRINITY_DN25392_c0_g1	cell division cycle protein 23 homolog	-5.56174	-2.47554	0.625961	7.0277e-08	5.6045e-06
[DOWN]	TRINITY_DN2962_c0_g2	mitoferrin-1 isoform X4	-3.63513	-1.86201	1.28515	7.24888e-08	5.76386e-06
[DOWN]	TRINITY_DN10586_c0_g1	DET1 like protein	-5.28481	-2.40185	0.982218	7.6621e-08	6.06265e-06
[DOWN]	TRINITY_DN1067_c0_g1	tight junction protein ZO-1 isoform X2	-2.05543	-1.03944	6.76255	7.68556e-08	6.07527e-06
[DOWN]	TRINITY_DN8478_c0_g1	piggyBac transposable element-derived protein 3-like	-2.16218	-1.11249	4.5171	8.0186e-08	6.32618e-06
[DOWN]	TRINITY_DN83_c2_g4	piggyBac transposable element-derived protein 4-like	-2.80542	-1.48822	5.52861	8.24245e-08	6.49645e-06
[DOWN]	TRINITY_DN118930_c0_g1	---NA---	-22.9369	-4.5196	-1.68738	8.28251e-08	6.51533e-06
[DOWN]	TRINITY_DN317_c0_g1	---NA---	-7.3635	-2.88039	-0.191214	8.27672e-08	6.51533e-06
[DOWN]	TRINITY_DN15831_c0_g1	---NA---	-8.26041	-3.04621	2.57198	8.3226e-08	6.54052e-06
[DOWN]	TRINITY_DN11036_c0_g2	---NA---	-3.00094	-1.58541	3.48058	8.3581e-08	6.56204e-06
[DOWN]	TRINITY_DN18845_c0_g3	zinc finger MYM-type protein 1-like	-3.17515	-1.66683	3.57094	1.00068e-07	7.81097e-06
[DOWN]	TRINITY_DN5396_c0_g1	hypothetical protein GWI33_014917	-2.65499	-1.4087	3.01046	9.99974e-08	7.81097e-06
[DOWN]	TRINITY_DN2174_c0_g1	cyclin-L1	-2.11344	-1.07959	4.6148	1.00897e-07	7.86056e-06
[DOWN]	TRINITY_DN3492_c2_g1	---NA---	-4.57639	-2.19421	0.788246	1.02826e-07	8.00315e-06
[DOWN]	TRINITY_DN2702_c0_g1	Transposable element Tc3 transposase	-2.21357	-1.14638	3.94559	1.03939e-07	8.08199e-06
[DOWN]	TRINITY_DN682_c0_g1	reverse transcriptase, putative	-2.12334	-1.08634	4.36812	1.04737e-07	8.12841e-06
[DOWN]	TRINITY_DN16330_c0_g1	dynein regulatory complex subunit 5-like	-5.83265	-2.54415	-0.0699848	1.09068e-07	8.44027e-06
[DOWN]	TRINITY_DN9858_c0_g1	senecionine N-oxygenase	-3.35615	-1.74681	6.10138	1.09511e-07	8.46108e-06
[DOWN]	TRINITY_DN6428_c0_g1	probable RNA-binding protein 19	-2.17078	-1.11821	5.51023	1.10927e-07	8.53519e-06
[DOWN]	TRINITY_DN2881_c0_g1	mucin-7 isoform X1	-2.22396	-1.15313	4.24616	1.15685e-07	8.87598e-06
[DOWN]	TRINITY_DN193_c0_g1	obscurin isoform X10	-2.01226	-1.00882	11.6204	1.20522e-07	9.23833e-06
[DOWN]	TRINITY_DN9500_c2_g1	---NA---	-2.6182	-1.38858	7.7276	1.24983e-07	9.55315e-06
[DOWN]	TRINITY_DN20067_c1_g1	---NA---	-2.88196	-1.52705	2.34005	1.26094e-07	9.62895e-06
[DOWN]	TRINITY_DN1643_c0_g1	---NA---	-3.32517	-1.73343	1.76714	1.27044e-07	9.67413e-06
[DOWN]	TRINITY_DN17_c1_g4	---NA---	-2.14927	-1.10385	4.95158	1.29796e-07	9.86512e-06
[DOWN]	TRINITY_DN46492_c0_g2	transposable element Tcb1 transposase	-7.56987	-2.92027	-0.499883	1.33478e-07	1.0126e-05
[DOWN]	TRINITY_DN3334_c0_g1	Tigger transposable element-derived protein 4	-2.89089	-1.53152	2.21282	1.33654e-07	1.01298e-05
[DOWN]	TRINITY_DN26962_c0_g1	---NA---	-5.76976	-2.52851	0.894953	1.3387e-07	1.01367e-05
[DOWN]	TRINITY_DN10387_c1_g1	protein IWS1 homolog	-3.973	-1.99023	1.05545	1.3591e-07	1.02562e-05
[DOWN]	TRINITY_DN515_c9_g1	fibrillin-2-like isoform X2	-2.13788	-1.09618	5.32289	1.36082e-07	1.02562e-05
[DOWN]	TRINITY_DN1113_c2_g1	LIM/homeobox protein Lhx9 isoform X1	-2.12749	-1.08915	5.3468	1.44035e-07	1.08153e-05
[DOWN]	TRINITY_DN2577_c0_g2	---NA---	-2.45813	-1.29756	6.32846	1.45672e-07	1.09281e-05
[DOWN]	TRINITY_DN3335_c0_g1	---NA---	-2.10088	-1.071	4.82259	1.48965e-07	1.11544e-05
[DOWN]	TRINITY_DN778_c1_g2	Uncharacterized protein FWK35_00037043, partial	-2.06534	-1.04638	7.30826	1.50948e-07	1.12925e-05
[DOWN]	TRINITY_DN11196_c0_g1	---NA---	-8.87686	-3.15005	-0.957304	1.51871e-07	1.13511e-05
[DOWN]	TRINITY_DN31113_c1_g1	jerky protein homolog-like	-13.0202	-3.70267	-1.17234	1.53893e-07	1.14915e-05
[DOWN]	TRINITY_DN6125_c0_g1	RILP-like protein homolog isoform X1	-2.0348	-1.02488	6.08146	1.58093e-07	1.17943e-05
[DOWN]	TRINITY_DN7433_c0_g1	---NA---	-2.49564	-1.31941	3.18334	1.63858e-07	1.21683e-05
[DOWN]	TRINITY_DN3984_c0_g1	flightin	-2.12871	-1.08998	8.72634	1.7123e-07	1.26347e-05
[DOWN]	TRINITY_DN17898_c0_g1	---NA---	-2.90537	-1.53872	2.35763	1.72409e-07	1.271e-05
[DOWN]	TRINITY_DN17_c0_g1	---NA---	-2.34369	-1.22878	3.39955	1.73526e-07	1.27807e-05
[DOWN]	TRINITY_DN977_c1_g1	hypothetical protein D910_08971	-2.47521	-1.30755	3.25326	1.74535e-07	1.28318e-05
[DOWN]	TRINITY_DN6709_c0_g1	myb-like protein X	-7.971	-2.99476	-0.415717	1.81329e-07	1.32829e-05
[DOWN]	TRINITY_DN3995_c0_g1	hypothetical protein AVEN_144043-1	-5.09759	-2.34982	0.312065	1.82104e-07	1.33277e-05
[DOWN]	TRINITY_DN34911_c0_g1	---NA---	-14.7804	-3.88562	-1.47128	1.93578e-07	1.4091e-05
[DOWN]	TRINITY_DN10355_c0_g1	---NA---	-2.6995	-1.43269	2.69833	1.94965e-07	1.41664e-05
[DOWN]	TRINITY_DN20331_c0_g3	---NA---	-13.2269	-3.7254	-1.37072	1.95423e-07	1.4187e-05
[DOWN]	TRINITY_DN9477_c0_g2	---NA---	-80.8697	-6.33753	-1.09815	1.9802e-07	1.43498e-05
[DOWN]	TRINITY_DN872_c1_g3	RNA-binding protein MEX3B	-2.35887	-1.2381	2.97984	2.03223e-07	1.47005e-05
[DOWN]	TRINITY_DN2230_c1_g1	NADPH oxidase 5	-2.4637	-1.30083	3.00399	2.09831e-07	1.5165e-05
[DOWN]	TRINITY_DN6474_c0_g1	proton-coupled amino acid transporter-like protein CG1139	-2.03877	-1.0277	7.42083	2.23227e-07	1.60489e-05
[DOWN]	TRINITY_DN7549_c0_g1	pol protein	-2.32957	-1.22006	3.68374	2.25611e-07	1.62041e-05
[DOWN]	TRINITY_DN3543_c0_g1	GATA zinc finger domain-containing protein 1	-2.3436	-1.22873	3.51859	2.34938e-07	1.67847e-05
[DOWN]	TRINITY_DN9020_c0_g1	NEDD8-conjugating enzyme UBE2F-like	-2.14042	-1.09789	3.83747	2.36537e-07	1.68543e-05
[DOWN]	TRINITY_DN10223_c0_g1	calcium-independent phospholipase A2-gamma-like	-7.06869	-2.82144	0.0827277	2.43689e-07	1.72878e-05
[DOWN]	TRINITY_DN1440_c0_g1	---NA---	-3.32345	-1.73268	5.82446	2.43508e-07	1.72878e-05
[DOWN]	TRINITY_DN611_c1_g2	---NA---	-2.83732	-1.50453	2.31338	2.46073e-07	1.74326e-05
[DOWN]	TRINITY_DN16309_c0_g1	probable phospholipid hydroperoxide glutathione peroxidase isoform X1	-2.13855	-1.09664	4.89641	2.49706e-07	1.7622e-05
[DOWN]	TRINITY_DN65111_c0_g1	myosin heavy chain, muscle isoform X1	-2.05573	-1.03965	6.6329	2.61046e-07	1.83902e-05
[DOWN]	TRINITY_DN8046_c0_g2	---NA---	-2.1085	-1.07622	5.64356	2.63146e-07	1.8522e-05
[DOWN]	TRINITY_DN20097_c6_g1	zinc finger MYM-type protein 1	-36.2284	-5.17905	-1.83557	2.68186e-07	1.88114e-05
[DOWN]	TRINITY_DN310_c0_g2	piggyBac transposable element-derived protein 4-like	-2.058	-1.04124	6.40976	2.68518e-07	1.88184e-05
[DOWN]	TRINITY_DN2604_c0_g1	PREDICTED: uncharacterized protein LOC109533702	-2.02967	-1.02125	5.85822	2.83562e-07	1.98041e-05
[DOWN]	TRINITY_DN40451_c0_g1	RB1-inducible coiled-coil protein 1 isoform X1	-3.85519	-1.9468	0.963803	2.87043e-07	2.00299e-05
[DOWN]	TRINITY_DN309_c8_g1	Zinc finger BED domain-containing protein 4	-4.15298	-2.05415	0.453395	2.91274e-07	2.03077e-05
[DOWN]	TRINITY_DN10344_c0_g1	---NA---	-16.2987	-4.02669	6.17737	3.04316e-07	2.1126e-05
[DOWN]	TRINITY_DN38530_c0_g1	---NA---	-3.88128	-1.95653	1.21483	3.13628e-07	2.17537e-05
[DOWN]	TRINITY_DN4570_c0_g1	headcase protein	-23.2671	-4.54022	-1.66375	3.14942e-07	2.18262e-05
[DOWN]	TRINITY_DN8040_c1_g1	DUF4817 domain-containing protein	-4.62132	-2.2083	0.21931	3.18255e-07	2.20369e-05
[DOWN]	TRINITY_DN1_c2_g1	---NA---	-2.40459	-1.26579	3.10029	3.27103e-07	2.25916e-05
[DOWN]	TRINITY_DN2066_c0_g1	uncharacterized protein LOC108917757	-2.18562	-1.12804	3.57466	3.32283e-07	2.29298e-05
[DOWN]	TRINITY_DN2088_c0_g1	protein Mpv17-like	-3.98239	-1.99363	4.74253	3.4293e-07	2.36042e-05
[DOWN]	TRINITY_DN1600_c0_g1	fumarylacetoacetate hydrolase domain-containing protein 2 isoform X2	-2.05562	-1.03958	4.91726	3.51617e-07	2.40589e-05
[DOWN]	TRINITY_DN2608_c0_g1	matrix metalloproteinase-2-like	-2.01256	-1.00904	5.59985	3.53283e-07	2.41321e-05
[DOWN]	TRINITY_DN29696_c1_g1	putative nuclease HARBI1	-3.82618	-1.9359	1.63007	3.61978e-07	2.46636e-05
[DOWN]	TRINITY_DN6786_c0_g1	---NA---	-7.09656	-2.82712	-0.744823	3.88475e-07	2.6358e-05
[DOWN]	TRINITY_DN9014_c0_g1	Longitudinals lacking protein, isoform G-like Protein	-2.88437	-1.52825	2.02126	4.06985e-07	2.75447e-05
[DOWN]	TRINITY_DN48458_c0_g1	CCR4-NOT transcription complex subunit 6-like Protein	-2.13036	-1.09109	4.48705	4.08305e-07	2.76109e-05
[DOWN]	TRINITY_DN1448_c0_g1	unnamed protein product	-2.0326	-1.02333	5.81145	4.09486e-07	2.76677e-05
[DOWN]	TRINITY_DN29707_c0_g2	hypothetical protein JTB14_036706	-4.5084	-2.17261	0.679014	4.11052e-07	2.77503e-05
[DOWN]	TRINITY_DN15719_c1_g5	uncharacterized protein LOC112046286	-9.71062	-3.27956	-1.18864	4.13538e-07	2.78949e-05
[DOWN]	TRINITY_DN29212_c0_g2	jerky protein homolog-like	-11.9033	-3.57329	-1.27311	4.84737e-07	3.23471e-05
[DOWN]	TRINITY_DN968_c0_g1	UPF0430 protein CG31712	-2.02244	-1.0161	4.63662	4.8532e-07	3.23594e-05
[DOWN]	TRINITY_DN1150_c0_g1	---NA---	-2.02973	-1.02129	5.30684	5.38141e-07	3.54722e-05
[DOWN]	TRINITY_DN2487_c0_g1	HEAT repeat-containing protein 1	-16.0593	-4.00534	-1.64391	5.39245e-07	3.5516e-05
[DOWN]	TRINITY_DN760_c0_g1	---NA---	-2.35816	-1.23766	5.3175	5.53206e-07	3.63763e-05
[DOWN]	TRINITY_DN37380_c0_g1	---NA---	-10.5102	-3.39372	-1.26562	5.69299e-07	3.73435e-05
[DOWN]	TRINITY_DN37534_c0_g1	Transposable element Tc1 transposase	-8.79248	-3.13627	-0.955532	5.8356e-07	3.8248e-05
[DOWN]	TRINITY_DN601_c0_g1	histone-lysine N-methyltransferase SETMAR-like	-2.01725	-1.01239	6.37847	5.84709e-07	3.82923e-05
[DOWN]	TRINITY_DN194_c1_g1	transposase-like protein	-5.9857	-2.58152	-0.385632	5.95409e-07	3.89615e-05
[DOWN]	TRINITY_DN25701_c0_g1	---NA---	-2.60291	-1.38012	2.29931	6.17229e-07	4.02591e-05
[DOWN]	TRINITY_DN8430_c0_g1	zinc finger BED domain-containing protein 4-like	-6.20703	-2.6339	-0.590003	6.33206e-07	4.12016e-05
[DOWN]	TRINITY_DN4295_c0_g1	probable GPI-anchored adhesin-like protein PGA55	-2.07732	-1.05473	5.42096	6.62144e-07	4.27751e-05
[DOWN]	TRINITY_DN78_c0_g1	sarcospan isoform X1	-2.42094	-1.27557	2.79894	6.79639e-07	4.38703e-05
[DOWN]	TRINITY_DN6416_c1_g1	glutamate receptor ionotropic, kainate 2-like	-2.11569	-1.08113	7.66624	7.18755e-07	4.6211e-05
[DOWN]	TRINITY_DN863_c0_g1	---NA---	-2.09561	-1.06737	4.69169	7.82166e-07	4.99703e-05
[DOWN]	TRINITY_DN4545_c0_g1	myb-like protein X	-2.02513	-1.01802	4.19405	7.85154e-07	5.01217e-05
[DOWN]	TRINITY_DN7052_c1_g1	---NA---	-9.4649	-3.24259	-1.23645	7.90487e-07	5.04224e-05
[DOWN]	TRINITY_DN14351_c1_g2	---NA---	-3.76726	-1.91352	0.852146	8.13799e-07	5.15842e-05
[DOWN]	TRINITY_DN15677_c0_g1	---NA---	-3.65203	-1.8687	1.26714	8.17716e-07	5.17919e-05
[DOWN]	TRINITY_DN19199_c0_g1	---NA---	-5.25999	-2.39506	-0.197344	8.25268e-07	5.22294e-05
[DOWN]	TRINITY_DN22433_c0_g1	---NA---	-6.38861	-2.6755	0.762287	8.56375e-07	5.37776e-05
[DOWN]	TRINITY_DN3832_c1_g1	---NA---	-7.60002	-2.926	1.21986	8.65652e-07	5.4318e-05
[DOWN]	TRINITY_DN6184_c0_g1	uncharacterized protein LOC103513914	-3.83187	-1.93805	1.60944	9.03705e-07	5.65305e-05
[DOWN]	TRINITY_DN4375_c0_g1	---NA---	-2.17289	-1.11961	4.3542	9.10424e-07	5.68629e-05
[DOWN]	TRINITY_DN9824_c0_g1	pancreatic lipase-related protein 2-like	-2.70833	-1.43741	4.99786	9.19484e-07	5.73845e-05
[DOWN]	TRINITY_DN11039_c0_g1	tigger transposable element-derived protein 6-like	-2.05036	-1.03588	4.13061	9.54288e-07	5.94191e-05
[DOWN]	TRINITY_DN12361_c0_g2	longitudinals lacking protein, isoforms H/M/V isoform X42	-5.61253	-2.48865	-0.639061	9.66843e-07	6.01084e-05
[DOWN]	TRINITY_DN12727_c0_g1	reverse transcriptase family protein	-3.02782	-1.59828	3.37539	9.71517e-07	6.03338e-05
[DOWN]	TRINITY_DN9796_c0_g1	UDP-glucuronosyltransferase 2B2-like	-25.6367	-4.68014	1.54253	9.7196e-07	6.03338e-05
[DOWN]	TRINITY_DN1321_c0_g1	vacuolar protein sorting-associated protein 33A	-2.01601	-1.0115	5.28304	9.74707e-07	6.0458e-05
[DOWN]	TRINITY_DN129_c0_g1	---NA---	-2.22905	-1.15643	3.14058	9.81489e-07	6.08071e-05
[DOWN]	TRINITY_DN4496_c1_g1	nuclear hormone receptor FTZ-F1 isoform X4	-2.10046	-1.0707	3.74375	1.01424e-06	6.2718e-05
[DOWN]	TRINITY_DN5720_c0_g1	insulin-like growth factor-binding protein complex acid labile subunit	-2.93375	-1.55274	1.72109	1.03426e-06	6.37126e-05
[DOWN]	TRINITY_DN967_c0_g1	paired box protein Pax-2-B-like	-3.24897	-1.69998	2.95729	1.03854e-06	6.39277e-05
[DOWN]	TRINITY_DN15516_c1_g1	uncharacterized protein LOC116161908 isoform X1	-14.1753	-3.8253	-1.51577	1.05704e-06	6.49677e-05
[DOWN]	TRINITY_DN7840_c0_g1	probable cytochrome P450 49a1	-2.91578	-1.54388	2.15178	1.06606e-06	6.54719e-05
[DOWN]	TRINITY_DN23001_c2_g1	---NA---	-10.5047	-3.39296	-1.2437	1.06858e-06	6.55771e-05
[DOWN]	TRINITY_DN4547_c0_g1	putative metabolite transport protein HI_1104	-2.08683	-1.06132	5.90916	1.07622e-06	6.5996e-05
[DOWN]	TRINITY_DN4117_c1_g1	endonuclease-reverse transcriptase	-3.34	-1.73985	2.06038	1.08285e-06	6.6302e-05
[DOWN]	TRINITY_DN41425_c0_g1	---NA---	-8.63383	-3.11	-0.976777	1.10942e-06	6.77751e-05
[DOWN]	TRINITY_DN41608_c0_g1	Retrovirus-related Pol polyprotein from transposon TNT 1-94	-4.68043	-2.22664	4.3986	1.11722e-06	6.81651e-05
[DOWN]	TRINITY_DN16935_c0_g1	protein ALP1-like	-4.61479	-2.20627	0.213866	1.14022e-06	6.94996e-05
[DOWN]	TRINITY_DN2623_c0_g1	PREDICTED: uncharacterized protein LOC109540843 isoform X1	-2.53436	-1.34162	2.43749	1.15516e-06	7.03568e-05
[DOWN]	TRINITY_DN2877_c0_g1	---NA---	-3.29751	-1.72138	1.08605	1.16432e-06	7.08085e-05
[DOWN]	TRINITY_DN131_c0_g1	cuticle protein 16.5-like	-11.2037	-3.48591	-0.879335	1.17966e-06	7.16875e-05
[DOWN]	TRINITY_DN10974_c0_g1	DNA-binding protein D-ETS-4 isoform X1	-2.24363	-1.16584	3.59194	1.18349e-06	7.18662e-05
[DOWN]	TRINITY_DN7007_c0_g1	protein takeout-like	-6.35151	-2.6671	-0.473767	1.23909e-06	7.513e-05
[DOWN]	TRINITY_DN19273_c5_g1	---NA---	-7.52536	-2.91176	-0.848977	1.25332e-06	7.58221e-05
[DOWN]	TRINITY_DN9968_c0_g1	---NA---	-2.80035	-1.48561	1.86107	1.27794e-06	7.72539e-05
[DOWN]	TRINITY_DN7448_c0_g1	---NA---	-4.5544	-2.18726	0.540834	1.30197e-06	7.86479e-05
[DOWN]	TRINITY_DN802_c0_g1	---NA---	-2.47521	-1.30755	2.55068	1.35261e-06	8.1524e-05
[DOWN]	TRINITY_DN83379_c0_g1	---NA---	-8.10995	-3.01969	-1.23923	1.42289e-06	8.55056e-05
[DOWN]	TRINITY_DN33020_c0_g1	hypothetical protein JTB14_028736	-4.13672	-2.04849	0.294849	1.4488e-06	8.69333e-05
[DOWN]	TRINITY_DN30023_c0_g1	zinc finger BED domain-containing protein 1-like	-8.74963	-3.12922	-1.14846	1.48339e-06	8.87455e-05
[DOWN]	TRINITY_DN420_c2_g1	solute carrier family 25 member 36-A isoform X1	-2.02627	-1.01882	4.41772	1.53196e-06	9.14488e-05
[DOWN]	TRINITY_DN9111_c0_g1	sodium channel protein para isoform X3	-2.01278	-1.00919	5.15088	1.55738e-06	9.27611e-05
[DOWN]	TRINITY_DN3011_c0_g2	---NA---	-2.40585	-1.26655	2.69315	1.55968e-06	9.28299e-05
[DOWN]	TRINITY_DN2363_c0_g1	venom carboxylesterase-6-like	-2.0838	-1.05921	5.07621	1.6044e-06	9.51412e-05
[DOWN]	TRINITY_DN13335_c0_g1	---NA---	-2.77187	-1.47086	2.29958	1.63666e-06	9.69126e-05
[DOWN]	TRINITY_DN27206_c0_g1	---NA---	-12.0539	-3.59143	-1.27577	1.67105e-06	9.87319e-05
[DOWN]	TRINITY_DN9500_c0_g1	---NA---	-5.17934	-2.37277	1.9747	1.67018e-06	9.87319e-05
[DOWN]	TRINITY_DN26346_c0_g1	---NA---	-3.0806	-1.62321	1.59267	1.68993e-06	9.97024e-05
[DOWN]	TRINITY_DN8476_c6_g1	---NA---	-49.0232	-5.61539	-1.58004	1.76881e-06	0.000103621
[DOWN]	TRINITY_DN9374_c0_g1	inhibitor of growth protein 3	-2.09364	-1.06601	3.47477	1.76822e-06	0.000103621
[DOWN]	TRINITY_DN12931_c0_g1	Phosphatidylinositol 4-kinase alpha	-4.48357	-2.16465	0.0238176	1.78562e-06	0.000104283
[DOWN]	TRINITY_DN11127_c0_g1	RNA-directed DNA polymerase from mobile element jockey-like	-5.02168	-2.32817	-0.290341	1.8464e-06	0.000107523
[DOWN]	TRINITY_DN3368_c0_g1	---NA---	-2.89309	-1.53261	1.58924	2.00645e-06	0.000116317
[DOWN]	TRINITY_DN973_c0_g1	---NA---	-2.08297	-1.05864	3.74452	2.00747e-06	0.000116317
[DOWN]	TRINITY_DN12735_c1_g1	uncharacterized protein LOC115874229 isoform X2	-3.74961	-1.90674	1.23383	2.01286e-06	0.000116546
[DOWN]	TRINITY_DN4736_c0_g1	---NA---	-5.88574	-2.55722	-0.388521	2.15859e-06	0.000124361
[DOWN]	TRINITY_DN307_c0_g3	---NA---	-2.32026	-1.21429	4.18398	2.16421e-06	0.000124596
[DOWN]	TRINITY_DN76789_c0_g1	---NA---	-9.30271	-3.21765	-1.36524	2.24369e-06	0.000128714
[DOWN]	TRINITY_DN9456_c0_g1	---NA---	-5.64518	-2.49702	-0.55504	2.27529e-06	0.000130381
[DOWN]	TRINITY_DN155458_c0_g1	Putative 115 kDa protein in type-1 retrotransposable element R1DM-like Protein	-5.40133	-2.43332	-0.406111	2.30419e-06	0.000131904
[DOWN]	TRINITY_DN3440_c0_g1	EcKinase, APH, and/or DUF1679 domain containing protein	-3.49059	-1.80347	2.18197	2.48844e-06	0.000141154
[DOWN]	TRINITY_DN7761_c0_g1	CLUMA_CG001889, isoform A	-3.29437	-1.72	0.824739	2.55531e-06	0.000144643
[DOWN]	TRINITY_DN41395_c0_g1	---NA---	-6.05977	-2.59926	-0.538072	2.60285e-06	0.000147128
[DOWN]	TRINITY_DN783_c0_g3	---NA---	-7.14396	-2.83672	-1.17019	2.60991e-06	0.000147425
[DOWN]	TRINITY_DN115710_c0_g1	---NA---	-5.17071	-2.37036	-0.282343	2.78156e-06	0.000156683
[DOWN]	TRINITY_DN9383_c0_g4	N-acetylneuraminate lyase-like	-3.78198	-1.91914	1.28519	2.79807e-06	0.000157503
[DOWN]	TRINITY_DN3096_c0_g1	protein SGT1 homolog	-2.99561	-1.58285	1.35653	2.96608e-06	0.000166037
[DOWN]	TRINITY_DN2542_c0_g1	lutropin-choriogonadotropic hormone receptor-like	-3.97931	-1.99252	0.432457	3.11453e-06	0.000173866
[DOWN]	TRINITY_DN7023_c0_g1	elongation of very long chain fatty acids protein AAEL008004	-4.30133	-2.10478	0.0554581	3.12539e-06	0.000174352
[DOWN]	TRINITY_DN9991_c0_g1	---NA---	-4.84883	-2.27764	0.216606	3.17666e-06	0.000176847
[DOWN]	TRINITY_DN5836_c0_g1	---NA---	-28.5618	-4.83601	-2.00497	3.24009e-06	0.000179759
[DOWN]	TRINITY_DN8942_c0_g1	---NA---	-3.17632	-1.66735	1.02203	3.39936e-06	0.000187824
[DOWN]	TRINITY_DN18167_c0_g2	---NA---	-4.50461	-2.1714	-0.219581	3.5096e-06	0.000193518
[DOWN]	TRINITY_DN168_c1_g1	trithorax group protein osa isoform X1	-3.54054	-1.82397	1.57459	3.52352e-06	0.000194153
[DOWN]	TRINITY_DN52439_c1_g1	unnamed protein product	-12.7565	-3.67316	-1.60542	3.54607e-06	0.000195263
[DOWN]	TRINITY_DN41465_c3_g1	---NA---	-5.68825	-2.50798	-0.538277	3.57404e-06	0.000196536
[DOWN]	TRINITY_DN10053_c1_g1	PREDICTED: uncharacterized protein LOC109537876	-3.22464	-1.68914	1.30645	3.60829e-06	0.00019815
[DOWN]	TRINITY_DN2246_c0_g1	slowpoke-binding protein isoform X1	-2.19203	-1.13227	3.23471	3.61498e-06	0.000198383
[DOWN]	TRINITY_DN149_c1_g1	---NA---	-3.46503	-1.79287	0.897009	3.7567e-06	0.000205602
[DOWN]	TRINITY_DN903_c1_g1	hypothetical protein YQE_04393, partial	-2.19455	-1.13393	3.15225	3.78374e-06	0.000206942
[DOWN]	TRINITY_DN6189_c1_g1	RNA-directed DNA polymerase from mobile element jockey	-3.83734	-1.94011	0.693959	3.86127e-06	0.000210593
[DOWN]	TRINITY_DN14760_c0_g1	---NA---	-4.67213	-2.22408	0.00302951	4.10825e-06	0.000222436
[DOWN]	TRINITY_DN22910_c0_g3	ZN776 protein	-2.93368	-1.55271	1.28691	4.16338e-06	0.00022512
[DOWN]	TRINITY_DN18476_c0_g2	---NA---	-2.68087	-1.4227	2.09708	4.18569e-06	0.000225931
[DOWN]	TRINITY_DN61262_c0_g1	multifunctional protein ADE2	-3.18871	-1.67297	1.22541	4.22077e-06	0.000227464
[DOWN]	TRINITY_DN8229_c0_g5	zinc finger protein 775-like	-3.98899	-1.99602	0.14374	4.31786e-06	0.000231924
[DOWN]	TRINITY_DN4680_c0_g1	zinc transporter ZIP3-like	-2.63216	-1.39624	1.85403	4.39481e-06	0.000235432
[DOWN]	TRINITY_DN9291_c0_g1	---NA---	-10.4941	-3.3915	-1.57654	4.41238e-06	0.000236061
[DOWN]	TRINITY_DN1194_c2_g1	---NA---	-2.59189	-1.374	2.05766	4.46765e-06	0.00023886
[DOWN]	TRINITY_DN2019_c0_g2	uncharacterized protein LOC103519090	-3.15678	-1.65845	4.86608	4.50741e-06	0.000240827
[DOWN]	TRINITY_DN10120_c0_g1	---NA---	-3.87367	-1.9537	0.308348	4.57085e-06	0.000243894
[DOWN]	TRINITY_DN40945_c0_g1	---NA---	-17.9489	-4.16582	-1.87813	4.57684e-06	0.000244053
[DOWN]	TRINITY_DN6863_c0_g3	---NA---	-2.01333	-1.00958	3.57687	4.74445e-06	0.000251829
[DOWN]	TRINITY_DN71906_c0_g2	---NA---	-13.478	-3.75254	-1.55381	4.8415e-06	0.000256644
[DOWN]	TRINITY_DN4456_c0_g2	hypothetical protein JTB14_027035	-2.24246	-1.16508	4.04527	4.84608e-06	0.000256718
[DOWN]	TRINITY_DN469_c2_g1	---NA---	-4.04627	-2.01659	0.264323	5.01843e-06	0.000265155
[DOWN]	TRINITY_DN130547_c0_g1	---NA---	-28.1865	-4.81693	-2.02205	5.08375e-06	0.00026843
[DOWN]	TRINITY_DN7935_c0_g2	purine nucleoside phosphorylase-like	-2.47618	-1.30811	2.61169	5.17627e-06	0.000273138
[DOWN]	TRINITY_DN1086_c1_g1	uncharacterized protein LOC107885857	-2.83897	-1.50537	1.86443	5.26958e-06	0.000277519
[DOWN]	TRINITY_DN6550_c0_g1	paired mesoderm homeobox protein 2A-like	-3.11151	-1.63762	1.02187	5.29012e-06	0.000278419
[DOWN]	TRINITY_DN13143_c0_g1	---NA---	-2.57128	-1.36249	2.31311	5.48956e-06	0.00028798
[DOWN]	TRINITY_DN11267_c0_g1	longitudinals lacking protein, isoforms A/B/D/L isoform X13	-2.58173	-1.36834	1.90942	5.60629e-06	0.000293153
[DOWN]	TRINITY_DN21158_c0_g1	---NA---	-3.84147	-1.94166	0.403208	5.68386e-06	0.000296826
[DOWN]	TRINITY_DN10566_c0_g1	---NA---	-6.8633	-2.7789	-0.7719	5.69761e-06	0.000297352
[DOWN]	TRINITY_DN1216_c8_g1	---NA---	-8.87177	-3.14922	-1.55261	5.73378e-06	0.000299047
[DOWN]	TRINITY_DN9014_c1_g1	---NA---	-2.5051	-1.32487	2.64879	5.7602e-06	0.000300231
[DOWN]	TRINITY_DN15376_c0_g1	---NA---	-3.29293	-1.71937	0.704908	5.77809e-06	0.000300838
[DOWN]	TRINITY_DN17513_c0_g1	longitudinals lacking protein, isoforms A/B/D/L isoform X13	-2.25067	-1.17036	2.54928	6.09572e-06	0.000316091
[DOWN]	TRINITY_DN7024_c0_g1	uncharacterized protein LOC115889588	-5.49174	-2.45726	2.30552	6.14725e-06	0.000318559
[DOWN]	TRINITY_DN1025_c1_g1	retinol dehydrogenase 12-like	-3.26458	-1.7069	0.771087	6.17427e-06	0.000319754
[DOWN]	TRINITY_DN7935_c0_g1	purine nucleoside phosphorylase isoform X2	-2.15413	-1.10711	7.85527	6.17945e-06	0.000319818
[DOWN]	TRINITY_DN29048_c0_g1	---NA---	-17.6438	-4.14109	-1.88722	6.26532e-06	0.000323435
[DOWN]	TRINITY_DN11819_c0_g1	---NA---	-3.57099	-1.83632	0.814163	6.2972e-06	0.000324667
[DOWN]	TRINITY_DN15627_c0_g1	piggyBac transposable element-derived protein 3-like	-3.50817	-1.81072	0.640054	6.31869e-06	0.000325302
[DOWN]	TRINITY_DN14035_c0_g1	sialic acid synthase	-2.21576	-1.1478	3.31055	6.45529e-06	0.000331761
[DOWN]	TRINITY_DN2550_c0_g1	cuticular protein 133	-10.7787	-3.43011	-1.73804	6.48109e-06	0.000332875
[DOWN]	TRINITY_DN872_c1_g4	---NA---	-7.87884	-2.97798	-0.567183	6.49669e-06	0.000333465
[DOWN]	TRINITY_DN14033_c0_g1	endocuticle structural glycoprotein ABD-4-like	-2.10835	-1.07611	3.36668	6.50114e-06	0.000333482
[DOWN]	TRINITY_DN19420_c0_g1	---NA---	-14.3465	-3.84263	-1.74047	6.87793e-06	0.00035103
[DOWN]	TRINITY_DN14919_c1_g1	---NA---	-3.80488	-1.92785	0.481879	6.88356e-06	0.000351096
[DOWN]	TRINITY_DN8770_c0_g2	---NA---	-2.71928	-1.44322	2.6349	6.89903e-06	0.000351664
[DOWN]	TRINITY_DN16893_c0_g1	---NA---	-3.75219	-1.90773	0.441799	6.96335e-06	0.000354496
[DOWN]	TRINITY_DN1256_c0_g1	PREDICTED: uncharacterized protein LOC109543431	-5.01665	-2.32673	1.31071	7.06983e-06	0.000359239
[DOWN]	TRINITY_DN22425_c0_g2	putative RNA-directed DNA polymerase from transposon BS	-5.04928	-2.33608	-0.0422044	7.26359e-06	0.00036839
[DOWN]	TRINITY_DN1312_c0_g1	---NA---	-2.00273	-1.00197	3.68105	7.29934e-06	0.000369972
[DOWN]	TRINITY_DN16963_c0_g1	---NA---	-5.3112	-2.40904	-0.797816	7.41531e-06	0.00037538
[DOWN]	TRINITY_DN8910_c1_g1	---NA---	-2.32463	-1.217	2.6916	7.43456e-06	0.000376119
[DOWN]	TRINITY_DN16583_c0_g1	---NA---	-6.45918	-2.69135	-0.993782	7.54988e-06	0.000381238
[DOWN]	TRINITY_DN63710_c2_g1	putative AntSesB protein	-2.04001	-1.02858	4.0949	7.56283e-06	0.000381654
[DOWN]	TRINITY_DN11036_c2_g1	---NA---	-10.1813	-3.34785	-1.60517	7.5948e-06	0.000383029
[DOWN]	TRINITY_DN234_c0_g1	pupal cuticle protein 20-like	-7.00228	-2.80782	-0.548227	7.61069e-06	0.000383591
[DOWN]	TRINITY_DN6056_c12_g1	---NA---	-9.94412	-3.31384	-1.31751	7.63121e-06	0.000384147
[DOWN]	TRINITY_DN5440_c0_g1	uncharacterized protein LOC115891289	-2.39452	-1.25973	2.51831	7.72005e-06	0.000387895
[DOWN]	TRINITY_DN999_c1_g2	RNA-directed DNA polymerase from mobile element jockey-like	-2.89423	-1.53318	1.52681	7.74271e-06	0.000388793
[DOWN]	TRINITY_DN5285_c0_g1	putative enzymatic polyprotein	-2.58141	-1.36816	2.21066	7.97218e-06	0.000398908
[DOWN]	TRINITY_DN25163_c1_g2	---NA---	-5.12972	-2.35888	-0.703085	8.13473e-06	0.000405959
[DOWN]	TRINITY_DN3820_c0_g1	---NA---	-2.55535	-1.35352	2.06595	8.16385e-06	0.000407161
[DOWN]	TRINITY_DN19337_c2_g1	---NA---	-2.79184	-1.48122	1.40728	8.19981e-06	0.000408703
[DOWN]	TRINITY_DN9206_c0_g1	uncharacterized protein LOC108628089	-2.01354	-1.00973	3.56885	8.59496e-06	0.000427346
[DOWN]	TRINITY_DN70845_c4_g1	---NA---	-5.02235	-2.32836	-0.517176	8.85577e-06	0.000438429
[DOWN]	TRINITY_DN14338_c0_g1	---NA---	-12.9966	-3.70006	-1.58166	9.52256e-06	0.000468859
[DOWN]	TRINITY_DN62792_c0_g1	E3 SUMO-protein ligase KIAA1586-like	-25.7896	-4.68872	-2.07505	9.53891e-06	0.000469378
[DOWN]	TRINITY_DN22109_c0_g1	aminopeptidase N	-3.82446	-1.93525	4.05494	9.76127e-06	0.000479155
[DOWN]	TRINITY_DN8379_c0_g1	PREDICTED: uncharacterized protein LOC109541171 isoform X2	-2.17842	-1.12328	3.11386	9.84789e-06	0.000482424
[DOWN]	TRINITY_DN45780_c0_g3	alpha-tocopherol transfer protein-like	-2.31884	-1.2134	2.92321	1.05954e-05	0.000516652
[DOWN]	TRINITY_DN5138_c3_g1	---NA---	-15.9123	-3.99207	-1.97353	1.06986e-05	0.00052137
[DOWN]	TRINITY_DN64471_c0_g1	cytochrome P450 6BQ11	-3.86429	-1.9502	0.255171	1.0837e-05	0.000527166
[DOWN]	TRINITY_DN87763_c0_g1	---NA---	-15.0199	-3.9088	-1.70913	1.13762e-05	0.000551076
[DOWN]	TRINITY_DN8288_c0_g1	phosphatidylinositol N-acetylglucosaminyltransferase subunit P	-16.365	-4.03254	-1.95075	1.14726e-05	0.000554087
[DOWN]	TRINITY_DN11187_c0_g1	tigger transposable element-derived protein 4-like	-2.99021	-1.58024	0.980596	1.15223e-05	0.000555823
[DOWN]	TRINITY_DN634_c0_g1	ras-like GTP-binding protein RhoL	-2.48183	-1.3114	2.11992	1.16787e-05	0.000562696
[truncated: 750 more rows]
